# Supplementary material for: The mediating role of workplace milieu resources on the relationship between emotional intelligence and burnout among leaders in social care
Source: PLoS One. 2025 Jan 31;20(1):e0317280. doi: 10.1371/journal.pone.0317280 (PMC11785285; doi:10.1371/journal.pone.0317280)
Supplement: S1 Dataset — (XLSX) [file pone.0317280.s005.xlsx]

## Sheet: data
ID	Subgroup	Age	Gender	Education	Settlement type	Workexp	Leadexp	Position	Subordinates	Community	Trust	Burnout	EIO	EIP	EIS	AES1	AES2	AES3	AES4	AES5	AES6	AES7	AES8	AES9	AES10	AES11	AES12	AES13	AES14	AES15	AES16	AES17	AES18	AES19	AES20	AES21	AES22	AES23	AES24	AES25	AES26	AES27	AES28	AES29	AES30	AES31	AES32	AES33
1	1	39	2	2	4	10	10	0	40	83.33	91.67	50	-0.11	0.32	-0.18	4,00	4,00	4,00	4,00	3,00	5,00	4,00	4,00	4,00	4,00	4,00	4,00	4,00	5,00	4,00	4,00	4,00	4,00	4,00	4,00	3,00	4,00	1,00	4,00	4,00	3,00	3,00	5,00	4,00	4,00	5,00	4,00	4,00
2	1	54	2	2	5	33	22	1	55	91.67	58.33	43.75	0.11	-0.71	-1.35	2,00	3,00	4,00	4,00	5,00	3,00	2,00	3,00	3,00	4,00	3,00	3,00	3,00	4,00	3,00	3,00	4,00	4,00	3,00	4,00	3,00	3,00	3,00	4,00	4,00	4,00	3,00	5,00	3,00	4,00	4,00	3,00	5,00
3	1	34	2	2	2	11	2	1	22	75	50	50	-0.43	1.07	0.03	5,00	5,00	4,00	4,00	5,00	4,00	2,00	4,00	5,00	5,00	4,00	4,00	4,00	5,00	3,00	4,00	4,00	4,00	4,00	4,00	4,00	3,00	3,00	4,00	4,00	3,00	3,00	4,00	3,00	4,00	4,00	4,00	3,00
4	1	45	2	2	5	21	13	1	230	83.33	58.33	25	0.42	0.07	0.17	3,00	5,00	4,00	4,00	5,00	4,00	2,00	3,00	4,00	4,00	3,00	3,00	4,00	4,00	4,00	4,00	4,00	4,00	4,00	5,00	3,00	4,00	4,00	5,00	4,00	4,00	4,00	5,00	4,00	4,00	4,00	4,00	2,00
5	1	46	2	3	1	22	22	1	12	75	50	56.25	0.02	0.2	-1.05	3,00	3,00	4,00	4,00	5,00	4,00	2,00	4,00	4,00	3,00	4,00	5,00	4,00	4,00	4,00	3,00	3,00	4,00	3,00	4,00	4,00	4,00	3,00	5,00	2,00	3,00	2,00	5,00	3,00	4,00	4,00	4,00	5,00
6	1	56	2	2	3	38	7	1	23	91.67	91.67	25	-0.19	-0.19	0.69	4,00	4,00	3,00	3,00	5,00	5,00	3,00	4,00	5,00	4,00	4,00	4,00	4,00	5,00	5,00	3,00	4,00	4,00	4,00	5,00	2,00	4,00	4,00	4,00	4,00	4,00	4,00	5,00	3,00	4,00	3,00	4,00	5,00
7	1	41	2	2	2	22	11	1	26	100	91.67	6.25	-0.21	0.41	1.35	5,00	4,00	4,00	4,00	4,00	2,00	1,00	2,00	5,00	4,00	1,00	4,00	4,00	4,00	4,00	2,00	4,00	4,00	4,00	5,00	5,00	5,00	4,00	4,00	4,00	3,00	3,00	5,00	4,00	4,00	4,00	3,00	4,00
8	1	39	2	2	2	10	2	1	14	83.33	50	43.75	-0.1	0.48	0.53	4,00	4,00	3,00	4,00	3,00	5,00	5,00	5,00	4,00	5,00	3,00	4,00	5,00	5,00	3,00	3,00	5,00	5,00	5,00	5,00	3,00	5,00	4,00	5,00	4,00	2,00	4,00	5,00	3,00	4,00	4,00	4,00	5,00
9	1	40	2	2	2	15	10	1		100	91.67	43.75	0.43	1.45	0.41	4,00	5,00	3,00	4,00	3,00	5,00	4,00	5,00	5,00	5,00	5,00	5,00	5,00	5,00	4,00	4,00	5,00	5,00	4,00	5,00	4,00	5,00	4,00	5,00	4,00	4,00	3,00	5,00	3,00	4,00	5,00	5,00	2,00
10	1	53	2	2	3	35	5	1	12	91.67	100	12.5	-0.62	0.2	-0.1	3,00	5,00	4,00	4,00	4,00	4,00	1,00	4,00	5,00	4,00	5,00	3,00	2,00	4,00	4,00	4,00	4,00	4,00	3,00	4,00	2,00	4,00	3,00	4,00	4,00	4,00	3,00	5,00	3,00	4,00	4,00	3,00	4,00
11	1	32	2	2	5	9	3	1	45	100	83.33	75	1.96	0.97	1.25	5,00	5,00	4,00	5,00	5,00	5,00	3,00	5,00	5,00	5,00	3,00	4,00	4,00	4,00	5,00	5,00	5,00	5,00	5,00	5,00	4,00	4,00	5,00	5,00	5,00	5,00	5,00	5,00	5,00	5,00	5,00	5,00	5,00
12	1	49	2	2	1	31	18	1	28	83.33	50	25	-0.99	1.09	1.83	4,00	5,00	5,00	5,00	5,00	2,00	2,00	4,00	4,00	5,00	5,00	4,00	4,00	5,00	5,00	5,00	5,00	5,00	5,00	5,00	1,00	5,00	5,00	5,00	5,00	1,00	2,00	5,00	2,00	2,00	3,00	4,00	5,00
13	1	44	2	2	2	26	12	1	19	75	91.67	0	-2.71	-2.7	1.45	2,00	4,00	4,00	3,00	1,00	5,00	4,00	2,00	5,00	2,00	2,00	2,00	3,00	2,00	4,00	4,00	5,00	5,00	5,00	5,00	2,00	2,00	1,00	3,00	3,00	3,00	3,00	5,00	2,00	2,00	1,00	1,00	5,00
14	1	46	2	3	2	25	13	1	30	100	66.67	25	-0.57	0.87	-0.42	5,00	4,00	4,00	4,00	4,00	4,00	5,00	4,00	4,00	5,00	5,00	4,00	4,00	4,00	4,00	3,00	4,00	3,00	4,00	4,00	3,00	4,00	4,00	5,00	4,00	1,00	4,00	5,00	3,00	4,00	3,00	4,00	3,00
15	1	51	2	3	2	19	2	1	17	91.67	66.67	18.75	-0.7	0.53	-0.14	4,00	4,00	4,00	4,00	3,00	4,00	4,00	3,00	5,00	5,00	3,00	4,00	4,00	4,00	3,00	4,00	4,00	3,00	4,00	4,00	4,00	4,00	4,00	4,00	3,00	4,00	4,00	5,00	3,00	4,00	3,00	3,00	5,00
16	1	47	2	2	2	22	13	1	47	66.67	33.33	50	-0.45	0.98	-1.34	4,00	4,00	4,00	5,00	3,00	5,00	4,00	3,00	3,00	4,00	3,00	5,00	3,00	5,00	3,00	1,00	4,00	4,00	3,00	4,00	4,00	4,00	3,00	5,00	3,00	3,00	4,00	5,00	3,00	4,00	4,00	3,00	3,00
17	1	42	2	2	2	5	1	0	17	75	66.67	68.75	-2.94	-1.92	-1.61	3,00	3,00	3,00	3,00	4,00	3,00	1,00	2,00	3,00	2,00	2,00	2,00	2,00	3,00	3,00	3,00	3,00	2,00	3,00	3,00	1,00	2,00	1,00	4,00	2,00	2,00	1,00	5,00	1,00	2,00	3,00	2,00	5,00
18	1	50	1	2	2	30	15	1	35	100	75	43.75	1.03	1.64	-0.12	5,00	4,00	5,00	5,00	2,00	2,00	2,00	4,00	5,00	5,00	5,00	4,00	4,00	4,00	4,00	4,00	4,00	4,00	5,00	4,00	4,00	4,00	5,00	5,00	4,00	4,00	4,00	5,00	4,00	5,00	5,00	4,00	5,00
19	1	36	1	3	2	10	8	1	47	58.33	50	37.5	-0.05	-0.84	-0.18	4,00	4,00	3,00	4,00	4,00	4,00	4,00	1,00	4,00	3,00	1,00	3,00	2,00	4,00	4,00	1,00	3,00	4,00	4,00	3,00	4,00	4,00	2,00	4,00	4,00	2,00	2,00	5,00	4,00	5,00	3,00	4,00	3,00
20	1	54	2	2	1	31	2	1	146	83.33	50	81.25	1.15	-1.31	-0.68	3,00	4,00	4,00	3,00	4,00	1,00	1,00	3,00	4,00	2,00	3,00	3,00	4,00	4,00	3,00	3,00	4,00	3,00	3,00	4,00	4,00	4,00	3,00	5,00	4,00	5,00	4,00	3,00	4,00	5,00	3,00	4,00	5,00
21	1	43	2	3	2	20	18	1	48	83.33	75	68.75	-0.92	-1.13	1.12	3,00	3,00	4,00	3,00	5,00	4,00	3,00	5,00	5,00	3,00	3,00	3,00	2,00	5,00	4,00	4,00	5,00	4,00	4,00	4,00	3,00	4,00	4,00	4,00	4,00	4,00	3,00	5,00	2,00	3,00	2,00	4,00	5,00
22	1	50	2	2	4	17	2	1	24	91.67	66.67	25	-0.29	0.89	-0.59	4,00	4,00	4,00	5,00	4,00	4,00	4,00	3,00	5,00	5,00	3,00	4,00	3,00	4,00	3,00	4,00	4,00	3,00	4,00	4,00	3,00	4,00	4,00	5,00	3,00	4,00	4,00	5,00	3,00	5,00	3,00	3,00	5,00
23	1	49	2	2	2	27	5	1	120	83.33	75	50	-0.12	-1.85	-0.71	4,00	3,00	4,00	4,00	4,00	3,00	1,00	2,00	3,00	2,00	2,00	2,00	4,00	2,00	3,00	2,00	2,00	4,00	4,00	3,00	3,00	4,00	2,00	4,00	4,00	4,00	3,00	5,00	2,00	4,00	1,00	3,00	5,00
24	1	38	2	3	3	14	14	1	20	83.33	91.67	56.25	2.64	1.23	0.72	5,00	5,00	5,00	5,00	5,00	3,00	5,00	5,00	5,00	5,00	5,00	5,00	5,00	5,00	5,00	1,00	5,00	5,00	5,00	5,00	5,00	5,00	5,00	5,00	5,00	5,00	1,00	1,00	5,00	5,00	5,00	5,00	5,00
25	0	55	2	2	2	32	8	1	64	83.33	66.67	18.75				5,00	5,00	5,00	4,00	5,00	5,00	1,00	4,00	5,00	5,00	2,00	4,00	2,00	4,00	4,00	1,00	3,00	4,00	4,00	3,00		4,00	4,00	5,00	4,00	3,00	1,00	5,00	3,00	4,00	3,00	4,00	5,00
26	1	35	2	3	5	7	2	0	6	83.33	50	87.5	-0.08	-0.12	1.06	4,00	4,00	3,00	3,00	5,00	5,00	3,00	5,00	5,00	5,00	2,00	4,00	3,00	4,00	4,00	4,00	5,00	5,00	3,00	5,00	4,00	4,00	3,00	5,00	5,00	3,00	4,00	5,00	4,00	3,00	4,00	4,00	5,00
27	1	42	2	2	5	22	15	0	1	91.67	66.67	25	-0.26	0.14	-0.2	4,00	4,00	4,00	4,00	5,00	4,00	2,00	3,00	4,00	4,00	3,00	4,00	2,00	4,00	3,00	3,00	3,00	5,00	3,00	4,00	4,00	4,00	4,00	4,00	4,00	3,00	4,00	5,00	2,00	4,00	3,00	4,00	5,00
28	0				5					75	50	58.33	0.25	-0.27	-1.31	3,00	3,00	4,00	4,00	4,00	4,00	2,00	2,00	4,00	4,00	2,00	4,00	3,00	3,00	3,00	4,00	4,00	4,00	3,00	3,00	3,00	3,00	4,00	5,00	4,00	2,00	2,00	4,00	4,00	4,00	4,00	4,00	4,00
29	1	40	1	4	2	20	10	1	100	75	50	37.5	-0.13	-0.37	0.2	5,00	4,00	5,00	4,00	2,00	3,00	1,00	3,00	3,00	4,00	3,00	3,00	3,00	3,00	4,00	4,00	4,00	5,00	3,00	4,00	4,00	4,00	3,00	4,00	4,00	3,00	3,00	4,00	4,00	3,00	3,00	4,00	1,00
30	1	40	2	2	2	12	3	0	55	91.67	91.67	25	-1.1	-1.08	0.65	3,00	3,00	4,00	4,00	4,00	3,00	2,00	4,00	5,00	3,00	2,00	3,00	2,00	4,00	3,00	2,00	4,00	4,00	3,00	5,00	3,00	5,00	3,00	3,00	4,00	3,00	2,00	4,00	3,00	3,00	3,00	3,00	3,00
31	0	34		2	2	9	9	0	4	100	58.33	0	-0.11	-1.49	-0.56	5,00	3,00	1,00	5,00	4,00	3,00	5,00	5,00	5,00	2,00	3,00	3,00	3,00	4,00	5,00	3,00	3,00	3,00	3,00	3,00	4,00	3,00	2,00	4,00	4,00	3,00	4,00	4,00	3,00	4,00	2,00	3,00	4,00
32	0	43	2	2	2	21	8	1	22	75	91.67	37.5				4,00	4,00	4,00	2,00	1,00	2,00	4,00	4,00	4,00	4,00	3,00	3,00	4,00	4,00	3,00	4,00	4,00	4,00	4,00	4,00	4,00	3,00	5,00	5,00		4,00	3,00	5,00	4,00	4,00	5,00	5,00	4,00
33	1	35	2	2	2	13	5	0	102	91.67	83.33	56.25	-1.31	0.77	-1.57	4,00	4,00	4,00	4,00	2,00	4,00	4,00	5,00	5,00	5,00	4,00	3,00	4,00	4,00	2,00	3,00	3,00	3,00	3,00	4,00	2,00	3,00	2,00	5,00	5,00	3,00	4,00	5,00	2,00	4,00	3,00	2,00	3,00
34	1	41	2	2	3	17	13	1	30	91.67	41.67	50	-1.59	0.26	-0.86	4,00	4,00	3,00	4,00	3,00	5,00	1,00	3,00	4,00	4,00	2,00	4,00	3,00	5,00	3,00	1,00	2,00	3,00	4,00	4,00	3,00	3,00	1,00	5,00	3,00	2,00	3,00	5,00	3,00	3,00	3,00	3,00	5,00
35	1	39	2	2	3	14	10	0	204	83.33	75	75	0.88	0.37	-0.28	4,00	4,00	4,00	4,00	5,00	4,00	3,00	5,00	4,00	4,00	3,00	4,00	4,00	4,00	4,00	4,00	4,00	4,00	4,00	4,00	4,00	4,00	4,00	5,00	4,00	4,00	4,00	5,00	4,00	5,00	4,00	4,00	2,00
36	1	27	2	2	4	2	1	0	50	100	75	62.5	-0.57	0.27	0.39	4,00	4,00	4,00	4,00	5,00	5,00	1,00	5,00	5,00	5,00	4,00	3,00	3,00	3,00	4,00	3,00	5,00	4,00	3,00	5,00	3,00	4,00	4,00	5,00	4,00	3,00	3,00	5,00	3,00	4,00	3,00	3,00	5,00
37	0	58	2	3	2	20	15	0	7	100	50	68.75
38	1	56	1	3	2	38	28	1	5	91.67	66.67	43.75	-0.25	0.03	-0.54	4,00	4,00	4,00	4,00	3,00	2,00	1,00	4,00	4,00	4,00	3,00	3,00	3,00	4,00	3,00	2,00	3,00	4,00	4,00	4,00	4,00	4,00	4,00	4,00	3,00	4,00	2,00	4,00	3,00	4,00	4,00	3,00	4,00
39	1	55	1	2	5	37	22	0	20	91.67	66.67	25	-1.98	-0.66	-0.28	5,00	4,00	4,00	4,00	3,00	2,00	1,00	1,00	4,00	4,00	1,00	2,00	1,00	3,00	2,00	4,00	5,00	4,00	3,00	4,00	2,00	2,00	4,00	3,00	3,00	1,00	2,00	5,00	2,00	4,00	3,00	4,00	4,00
40	1	54	1	2	3	32	15	1	10	66.67	50	31.25	-1.52	-0.18	0.34	3,00	4,00	4,00	4,00	5,00	4,00	1,00	4,00	4,00	5,00	2,00	3,00	4,00	5,00	3,00	4,00	4,00	4,00	4,00	5,00	3,00	3,00	1,00	4,00	3,00	2,00	1,00	5,00	3,00	4,00	2,00	3,00	5,00
41	1	50	2	2	1	30	2	1	16	75	41.67	62.5	-0.11	1.07	-2.29	3,00	4,00	4,00	5,00	4,00	5,00	2,00	4,00	4,00	5,00	4,00	4,00	3,00	5,00	2,00	3,00	4,00	3,00	2,00	4,00	3,00	3,00	3,00	5,00	3,00	5,00	1,00	5,00	4,00	4,00	4,00	4,00	4,00
42	1	33	1	2	4	8	5	0	5	83.33	66.67	75	-1.22	0.06	0.09	4,00	4,00	4,00	4,00	4,00	3,00	2,00	4,00	4,00	4,00	4,00	4,00	4,00	4,00	4,00	2,00	4,00	3,00	4,00	4,00	4,00	4,00	3,00	4,00	3,00	2,00	3,00	4,00	2,00	3,00	3,00	3,00	5,00
43	1	39	2	2	2	14	14	0	5	91.67	66.67	25	1.67	-0.42	-0.94	3,00	2,00	4,00	5,00	5,00	2,00	4,00	3,00	4,00	5,00	3,00	4,00	3,00	4,00	4,00	4,00	5,00	4,00	3,00	4,00	4,00	4,00	3,00	5,00	4,00	4,00	4,00	2,00	4,00	5,00	4,00	4,00	4,00
44	1	51	2		1	20	12	1	16	100	58.33	62.5	0.18	-0.65	0.24	5,00	4,00	4,00	3,00	5,00	5,00	4,00	5,00	5,00	3,00	2,00	3,00	3,00	3,00	3,00	2,00	3,00	5,00	4,00	4,00	3,00	4,00	1,00	5,00	5,00	3,00	3,00	5,00	4,00	4,00	4,00	4,00	5,00
45	1	52	2	2	4	33	10	1	50	83.33	66.67	62.5	-1.08	-0.63	-0.26	5,00	4,00	4,00	4,00	1,00	1,00	1,00	2,00	3,00	4,00	2,00	3,00	3,00	2,00	4,00	3,00	2,00	3,00	4,00	4,00	3,00	4,00	4,00	3,00	3,00	2,00	3,00	4,00	2,00	3,00	3,00	4,00	4,00
46	1	41	2	3	1	19	19	1	23	83.33	50	25	0.74	-0.73	-1.4	4,00	5,00	3,00	5,00	2,00	5,00	3,00	4,00	4,00	4,00	5,00	2,00	3,00	3,00	4,00	2,00	5,00	5,00	4,00	2,00	1,00	2,00	2,00	4,00	5,00	5,00	4,00	5,00	4,00	5,00	3,00	3,00	5,00
47	1	47	2	2	2	19	10	1	20	100	100	12.5	0.84	-0.34	1.3	5,00	5,00	4,00	5,00	5,00	3,00	1,00	5,00	5,00	1,00	2,00	4,00	3,00	5,00	5,00	4,00	1,00	5,00	5,00	1,00	5,00	5,00	1,00	5,00	5,00	1,00	1,00	5,00	5,00	5,00	1,00	5,00	5,00
48	1	37	2	2	2	10	5	0	3	100	91.67	50	-0.46	-0.75	-0.35	4,00	3,00	4,00	4,00	5,00	4,00	3,00	4,00	4,00	3,00	4,00	3,00	3,00	4,00	4,00	1,00	4,00	3,00	4,00	4,00	3,00	4,00	3,00	4,00	3,00	3,00	3,00	4,00	2,00	4,00	3,00	4,00	5,00
49	1	48	2	2	2	30	15	1	104	91.67	50	31.25	-0.17	0.04	-0.1	4,00	4,00	4,00	4,00	4,00	5,00	3,00	5,00	4,00	4,00	3,00	4,00	3,00	3,00	4,00	2,00	3,00	5,00	4,00	4,00	4,00	4,00	2,00	5,00	4,00	3,00	3,00	5,00	2,00	4,00	3,00	4,00	4,00
50	0	55	2	2	1	36	20	1	158	100	75	43.75				5,00	4,00	3,00	4,00	4,00	4,00		4,00	4,00	4,00	4,00	4,00	3,00	4,00	4,00	3,00	4,00	4,00	4,00	4,00	4,00	4,00	4,00	5,00	3,00	4,00	4,00	5,00	3,00	5,00	4,00	4,00	3,00
51	1	52	2	2	1	23	2	1	13	91.67	75	50	0.03	0.74	-1.69	3,00	4,00	4,00	4,00	5,00	5,00	1,00	3,00	4,00	5,00	4,00	3,00	4,00	5,00	3,00	5,00	4,00	4,00	3,00	4,00	2,00	2,00	4,00	5,00	4,00	4,00	3,00	4,00	2,00	5,00	5,00	3,00	5,00
52	1	42	2	2	1	6	2	1	27	83.33	66.67	37.5	0.78	-0.81	0.32	4,00	4,00	3,00	5,00	5,00	5,00	2,00	4,00	4,00	4,00	2,00	2,00	3,00	3,00	4,00	4,00	5,00	4,00	3,00	5,00	4,00	4,00	3,00	4,00	4,00	4,00	5,00	5,00	4,00	5,00	4,00	4,00	5,00
53	1	47	2	2	2	25	24	1	45	91.67	75	50	0.9	0.02	1.4	4,00	5,00	4,00	4,00	5,00	4,00	3,00	3,00	4,00	5,00	4,00	3,00	3,00	4,00	5,00	4,00	5,00	5,00	4,00	5,00	4,00	5,00	4,00	4,00	5,00	5,00	4,00	5,00	4,00	4,00	4,00	4,00	5,00
54	1	45	2	2	5	21	10	0	8	83.33	83.33	0	0.77	2.2	0.52	5,00	5,00	5,00	5,00	5,00	5,00	5,00	5,00	5,00	5,00	5,00	5,00	5,00	5,00	4,00	1,00	5,00	4,00	5,00	5,00	5,00	5,00	5,00	5,00	4,00	4,00	4,00	5,00	3,00	5,00	5,00	4,00	5,00
55	1	40	2	2	2	10	10	0	60	100	75	50	-1.1	-0.16	-0.7	3,00	4,00	4,00	4,00	4,00	3,00	2,00	4,00	4,00	5,00	3,00	3,00	3,00	3,00	3,00	3,00	4,00	4,00	3,00	4,00	3,00	3,00	3,00	4,00	4,00	3,00	3,00	5,00	2,00	3,00	3,00	3,00	3,00
56	1	40	2	2	2	18	10	0	41	100	50	50	0.06	-0.1	-0.58	4,00	4,00	3,00	5,00	4,00	5,00	3,00	5,00	5,00	4,00	4,00	3,00	3,00	3,00	4,00	3,00	4,00	4,00	3,00	5,00	2,00	4,00	3,00	4,00	3,00	4,00	4,00	5,00	4,00	5,00	4,00	3,00	3,00
57	1	54	2	3	5	31	15	1	62	75	33.33	81.25	0.33	1.16	-0.16	3,00	5,00	4,00	4,00	5,00	3,00	3,00	3,00	5,00	5,00	3,00	5,00	4,00	4,00	3,00	1,00	3,00	4,00	5,00	5,00	3,00	4,00	3,00	5,00	5,00	3,00	5,00	5,00	2,00	4,00	5,00	5,00	5,00
58	1	47	2	2	5	20	18	0	156	66.67	50	18.75	-1.75	-4.63	-4.74	1,00	1,00	3,00	1,00	1,00	1,00	3,00	1,00	1,00	1,00	1,00	3,00	5,00	1,00	1,00	1,00	1,00	1,00	1,00	1,00	2,00	2,00	2,00	2,00	1,00	3,00	3,00	1,00	3,00	1,00	1,00	1,00	3,00
59	1	49	2	2	5	29	8	1	57	66.67	50	75	-0.16	-0.38	-0.09	4,00	3,00	4,00	4,00	3,00	4,00	2,00	3,00	5,00	4,00	1,00	4,00	3,00	3,00	4,00	3,00	3,00	3,00	4,00	4,00	4,00	4,00	4,00	4,00	3,00	4,00	3,00	3,00	3,00	4,00	3,00	4,00	2,00
60	1	43	2	2	2	25	7	1	35	91.67	58.33	68.75	1.76	1.46	1.14	5,00	4,00	5,00	5,00	5,00	2,00	1,00	4,00	5,00	4,00	5,00	5,00	4,00	5,00	5,00	3,00	5,00	5,00	4,00	5,00	5,00	5,00	4,00	5,00	5,00	4,00	5,00	5,00	4,00	5,00	5,00	5,00	5,00
61	1	58	1	2	4	40	20	1	34	91.67	75	25	-1.89	-1.37	-0.52	3,00	3,00	3,00	3,00	4,00	1,00	1,00	1,00	5,00	4,00	1,00	3,00	3,00	3,00	3,00	3,00	3,00	3,00	3,00	3,00	3,00	3,00	3,00	2,00	2,00	1,00	2,00	4,00	3,00	3,00	3,00	3,00	3,00
62	1	45	2	2	1	22	13	1	15	75	75	75	-0.52	-0.89	-0.24	3,00	3,00	4,00	4,00	3,00	4,00	3,00	4,00	4,00	4,00	3,00	3,00	3,00	4,00	4,00	3,00	4,00	4,00	3,00	4,00	4,00	4,00	3,00	4,00	3,00	3,00	4,00	3,00	3,00	3,00	3,00	3,00	3,00
63	1	37	2	2	2	16	2	1	3	75	50	37.5	1.1	0.38	0.53	4,00	5,00	4,00	5,00	5,00	4,00	3,00	4,00	4,00	4,00	2,00	3,00	3,00	5,00	4,00	2,00	4,00	5,00	4,00	5,00	4,00	5,00	4,00	5,00	4,00	4,00	5,00	4,00	4,00	4,00	5,00	5,00	1,00
64	1	36	2	3	1	12	8	1	7	75	66.67	50	-0.15	-0.45	0.38	4,00	4,00	4,00	4,00	5,00	3,00	2,00	3,00	4,00	4,00	3,00	3,00	3,00	4,00	4,00	3,00	4,00	5,00	3,00	4,00	3,00	4,00	3,00	5,00	5,00	3,00	3,00	5,00	4,00	3,00	2,00	3,00	4,00
65	1	39	2	2	3	16	15	1	16	83.33	50	12.5	0.45	1.39	-0.86	5,00	4,00	4,00	5,00	4,00	4,00	5,00	3,00	5,00	5,00	5,00	5,00	4,00	4,00	3,00	4,00	3,00	4,00	4,00	4,00	4,00	4,00	3,00	5,00	3,00	4,00	4,00	5,00	4,00	4,00	4,00	4,00	5,00
66	1	50	2	2	2	16	16	1	14	91.67	41.67	62.5	0.07	0.08	-0.85	2,00	3,00	3,00	5,00	2,00	3,00	1,00	3,00	4,00	4,00	4,00	4,00	4,00	4,00	4,00	3,00	4,00	4,00	4,00	4,00	3,00	4,00	4,00	4,00	4,00	4,00	4,00	5,00	1,00	4,00	4,00	4,00	3,00
67	1	43	2	3	4	20	17	1	20	91.67	91.67	50	-0.49	0.01	-0.2	4,00	3,00	4,00	5,00	5,00	5,00	3,00	4,00	4,00	4,00	2,00	4,00	3,00	4,00	4,00	3,00	4,00	3,00	3,00	4,00	4,00	4,00	3,00	4,00	4,00	3,00	3,00	5,00	3,00	4,00	3,00	3,00	5,00
68	1	54	2	2	2	32	32	1	42	100	83.33	43.75	2.07	-0.14	0.75	5,00	5,00	4,00	4,00	5,00	5,00	1,00	4,00	4,00	4,00	3,00	4,00	5,00	3,00	4,00	4,00	5,00	5,00	5,00	5,00	4,00	4,00	4,00	5,00	5,00	4,00	4,00	1,00	4,00	5,00	5,00	5,00	4,00
69	1	53	2	3	2	35	20	1	250	75	75	62.5	1.68	1.41	0.93	5,00	5,00	4,00	3,00	5,00	1,00	1,00	1,00	5,00	5,00	3,00	5,00	5,00	5,00	5,00	2,00	1,00	5,00	5,00	5,00	5,00	5,00	5,00	5,00	5,00	5,00	5,00	5,00	4,00	5,00	4,00	4,00	5,00
70	1	48	2	2	1	30	3	1	15	83.33	58.33	37.5	-0.03	0.53	-0.47	4,00	4,00	2,00	4,00	5,00	4,00	1,00	3,00	4,00	5,00	3,00	4,00	4,00	4,00	4,00	3,00	3,00	3,00	4,00	4,00	4,00	4,00	4,00	5,00	4,00	3,00	4,00	5,00	2,00	4,00	4,00	4,00	5,00
71	1	43	2	2	4	19	3	0	12	83.33	58.33	50	0.93	0.43	1.95	5,00	5,00	4,00	5,00	5,00	5,00	4,00	5,00	5,00	4,00	4,00	4,00	4,00	5,00	5,00	4,00	5,00	5,00	4,00	5,00	5,00	5,00	4,00	3,00	5,00	4,00	5,00	5,00	4,00	4,00	4,00	5,00	5,00
72	1	42	2	2	4	20	4	0	14	100	91.67	43.75	0.9	0.37	-0.02	3,00	4,00	3,00	5,00	5,00	3,00	1,00	4,00	4,00	4,00	5,00	4,00	3,00	4,00	3,00	1,00	5,00	5,00	5,00	5,00	5,00	4,00	3,00	5,00	5,00	4,00	3,00	5,00	2,00	5,00	4,00	4,00	5,00
73	0	30	2	2	1	4	1	0	11	75	66.67	68.75
74	1	58	1	2	3	39	20	1	238	75	75	31.25	-1.27	-1.95	-1.52	3,00	3,00	2,00	3,00	4,00	2,00	1,00	4,00	3,00	4,00	2,00	3,00	4,00	3,00	2,00	1,00	3,00	4,00	4,00	4,00	2,00	2,00	2,00	3,00	3,00	2,00	2,00	3,00	2,00	3,00	2,00	3,00	3,00
75	0	49	2	2	2	26	16	1	25	83.33	50	68.75				3,00	4,00	5,00	4,00	2,00	4,00	3,00	4,00	4,00	2,00		3,00	3,00	2,00	3,00	4,00	4,00	3,00	2,00	4,00	3,00	4,00	3,00	4,00	4,00	3,00	4,00	4,00	4,00	5,00	2,00	4,00	4,00
76	1	35	2	2	5	15	6	0	30	66.67	75	25	-1.37	-0.29	-0.16	3,00	5,00	4,00	5,00	5,00	3,00	2,00	4,00	3,00	4,00	3,00	2,00	4,00	5,00	3,00	2,00	4,00	3,00	4,00	5,00	3,00	4,00	1,00	4,00	3,00	2,00	1,00	4,00	3,00	4,00	3,00	2,00	4,00
77	1	49	2	3	2	30	14	1	160	83.33	66.67	100	1.42	0.41	0.52	3,00	5,00	5,00	5,00	5,00	3,00	3,00	5,00	3,00	3,00	4,00	4,00	3,00	5,00	5,00	5,00	5,00	5,00	4,00	5,00	5,00	4,00	5,00	5,00	4,00	4,00	4,00	5,00	4,00	5,00	4,00	5,00	1,00
78	0	57	1	3	2	34	20	1	60	83.33	58.33	25				5,00	5,00	4,00	4,00	2,00	3,00	3,00	4,00	4,00	5,00	4,00	4,00	4,00	5,00	3,00	3,00	4,00	4,00	5,00		3,00	4,00	5,00	5,00	5,00	4,00	4,00	2,00	3,00	4,00	4,00	4,00	2,00
79	1	45	2	2	2	25	6	1	22	58.33	66.67	100	-0.08	-3.38	0.22	1,00	4,00	4,00	3,00	5,00	2,00	1,00	2,00	2,00	1,00	2,00	1,00	4,00	4,00	4,00	3,00	3,00	4,00	3,00	4,00	3,00	4,00	1,00	3,00	4,00	3,00	3,00	5,00	4,00	3,00	1,00	4,00	5,00
80	1	55	2	3	1	15	15	1	48	83.33	83.33	37.5	1.34	0.21	-0.13	4,00	4,00	4,00	4,00	5,00	4,00	2,00	5,00	5,00	5,00	5,00	4,00	4,00	4,00	5,00	2,00	4,00	5,00	4,00	3,00	4,00	4,00	3,00	5,00	4,00	4,00	3,00	2,00	3,00	4,00	4,00	5,00	5,00
81	1	40	2	2	2	9	2	1	12	75	83.33	25	-0.3	-0.8	-0.67	3,00	4,00	3,00	4,00	3,00	4,00	2,00	3,00	4,00	4,00	3,00	3,00	3,00	3,00	3,00	4,00	3,00	3,00	4,00	4,00	4,00	4,00	3,00	4,00	3,00	4,00	3,00	3,00	3,00	4,00	3,00	3,00	3,00
82	1	42	2	2	4	20	20	0	14	66.67	58.33	93.75	-0.06	0.97	1.25	5,00	5,00	4,00	5,00	1,00	4,00	1,00	4,00	5,00	4,00	4,00	4,00	3,00	4,00	4,00	4,00	5,00	4,00	5,00	4,00	5,00	5,00	4,00	4,00	4,00	4,00	3,00	5,00	4,00	4,00	4,00	4,00	2,00
83	1	41	2	3	1	21	2	0	16	66.67	50	62.5	-0.69	0.62	2.09	5,00	5,00	5,00	4,00	4,00	4,00	1,00	5,00	5,00	4,00	5,00	4,00	4,00	5,00	4,00	4,00	5,00	4,00	5,00	4,00	5,00	5,00	3,00	3,00	4,00	3,00	3,00	5,00	4,00	3,00	3,00	4,00	4,00
84	0	41	2	3	1	10	2	1	38	100	66.67	12.5				5,00	5,00	5,00	5,00	5,00	2,00	1,00	2,00	5,00	5,00	2,00	5,00	5,00	5,00	3,00	4,00		4,00	5,00		5,00	5,00	5,00	5,00	5,00	4,00	4,00	5,00	3,00	5,00	5,00	5,00	5,00
85	1	52	2	2	5	10	4	1	42	91.67	91.67	50	0.48	0.2	-1.72	3,00	3,00	4,00	5,00	3,00	2,00	1,00	4,00	4,00	4,00	4,00	4,00	4,00	3,00	2,00	1,00	3,00	4,00	4,00	3,00	4,00	4,00	4,00	5,00	3,00	3,00	4,00	5,00	4,00	4,00	3,00	3,00	5,00
86	1	44	2	3	2	19	18	1	35	83.33	83.33	56.25	1.4	-0.93	0.76	4,00	4,00	3,00	3,00	5,00	5,00	2,00	5,00	4,00	3,00	4,00	4,00	4,00	4,00	5,00	4,00	5,00	5,00	4,00	4,00	4,00	4,00	3,00	5,00	5,00	5,00	3,00	5,00	4,00	5,00	2,00	5,00	5,00
87	1	31	2	2	4	8	8	1	3	66.67	41.67	50	0.09	1.06	-0.04	4,00	5,00	4,00	5,00	4,00	5,00	3,00	5,00	4,00	4,00	4,00	4,00	4,00	5,00	4,00	4,00	5,00	4,00	4,00	5,00	3,00	4,00	4,00	5,00	3,00	3,00	4,00	5,00	3,00	5,00	5,00	4,00	5,00
88	1	45	2	2	1	22	2	1	11	75	58.33	75	0.51	0.77	-0.65	5,00	4,00	4,00	5,00	5,00	3,00	3,00	3,00	5,00	5,00	3,00	3,00	4,00	4,00	3,00	3,00	4,00	3,00	3,00	4,00	4,00	4,00	4,00	5,00	5,00	4,00	3,00	3,00	3,00	4,00	4,00	4,00	2,00
89	1	52	2	2	5	30	8	1	53	66.67	58.33	31.25	-0.86	-0.66	0.51	5,00	5,00	3,00	4,00	2,00	4,00	3,00	4,00	4,00	3,00	2,00	3,00	3,00	5,00	3,00	2,00	4,00	3,00	4,00	4,00	4,00	4,00	2,00	3,00	4,00	4,00	3,00	5,00	4,00	3,00	3,00	4,00	5,00
90	1	53	2	2	5	10	1	0	12	75	50	56.25	0.59	2.14	1.62	5,00	5,00	5,00	5,00	5,00	5,00	2,00	2,00	5,00	5,00	3,00	5,00	3,00	5,00	5,00	2,00	5,00	5,00	5,00	5,00	5,00	5,00	5,00	5,00	5,00	4,00	1,00	5,00	2,00	5,00	5,00	5,00	5,00
91	0	51	2	3	2	30	5	1	12	83.33	91.67	50				5,00	4,00	4,00	5,00	5,00	1,00	2,00	2,00	5,00	5,00	4,00	5,00	5,00	5,00	5,00	5,00	5,00	5,00	4,00	4,00	4,00	4,00	4,00	5,00			4,00	2,00	4,00	4,00	4,00	4,00	4,00
92	1	40	2	2	2	17	13	0	4	91.67	91.67	75	-1.14	-0.66	0.45	3,00	3,00	4,00	3,00	4,00	4,00	1,00	5,00	5,00	3,00	2,00	3,00	2,00	4,00	3,00	2,00	5,00	5,00	4,00	5,00	2,00	4,00	3,00	5,00	3,00	3,00	3,00	5,00	2,00	4,00	4,00	3,00	4,00
93	1	51	2	3	2	28	10	1	31	100	58.33	31.25	0.2	0.84	0.15	4,00	5,00	3,00	4,00	5,00	3,00	2,00	5,00	4,00	5,00	4,00	5,00	3,00	5,00	4,00	4,00	5,00	4,00	3,00	5,00	4,00	4,00	3,00	5,00	5,00	5,00	3,00	5,00	3,00	5,00	3,00	3,00	5,00
94	1	49	2	2	5	30	25	1	140	83.33	58.33	31.25	-1.04	0.5	0.28	4,00	4,00	4,00	3,00	3,00	2,00	1,00	3,00	4,00	5,00	4,00	4,00	3,00	4,00	4,00	4,00	4,00	4,00	4,00	4,00	4,00	4,00	3,00	4,00	4,00	3,00	4,00	5,00	2,00	4,00	4,00	2,00	4,00
95	1	51	2	2	5	24	10	1	12	83.33	75	62.5	-1.08	0.79	2.23	5,00	5,00	4,00	5,00	5,00	5,00	1,00	3,00	5,00	4,00	2,00	4,00	1,00	5,00	5,00	1,00	4,00	5,00	5,00	5,00	4,00	5,00	3,00	5,00	5,00	4,00	1,00	5,00	2,00	4,00	2,00	2,00	5,00
96	1	51	2	3	3	18	18	1	560	83.33	75	31.25	-1.01	-2.19	1.81	4,00	4,00	4,00	4,00	5,00	5,00	1,00	3,00	5,00	3,00	1,00	1,00	2,00	1,00	4,00	1,00	5,00	4,00	4,00	5,00	3,00	4,00	1,00	3,00	5,00	2,00	4,00	5,00	4,00	4,00	2,00	2,00	5,00
97	0	47	1	2	2	18	17	1	3	75	50	25				5,00	1,00	1,00	2,00		4,00	4,00	3,00	4,00	4,00	5,00	5,00	5,00	5,00	5,00	5,00	5,00	4,00	4,00	4,00	4,00	4,00	4,00	4,00	4,00	4,00	5,00	1,00	4,00	4,00	4,00	4,00	2,00
98	1	45	2	2	3	24	8	1	22	100	100	0	2.47	-1.23	-0.33	5,00	1,00	2,00	5,00	5,00	5,00	1,00	5,00	5,00	5,00	3,00	1,00	5,00	1,00	5,00	5,00	5,00	5,00	5,00	1,00	5,00	3,00	5,00	5,00	5,00	5,00	3,00	5,00	3,00	5,00	3,00	5,00	5,00
99	1	31	2	2	2	7	7	0	27	83.33	75	50	0.01	-0.33	-0.68	4,00	4,00	3,00	4,00	4,00	4,00	2,00	3,00	4,00	3,00	4,00	4,00	4,00	4,00	4,00	3,00	4,00	4,00	3,00	3,00	3,00	4,00	3,00	4,00	4,00	3,00	4,00	4,00	3,00	4,00	4,00	3,00	4,00
100	1	43	1	3	5	20	5	1	4	75	50	37.5	0.16	0.13	-0.83	4,00	4,00	4,00	4,00	3,00	5,00	3,00	4,00	4,00	4,00	4,00	4,00	4,00	4,00	3,00	3,00	4,00	4,00	4,00	3,00	3,00	4,00	3,00	4,00	4,00	4,00	3,00	4,00	3,00	4,00	4,00	4,00	4,00
101	1	58	2	3	1	17	17	1	4	75	75	25	1.44	2.04	-0.59	5,00	5,00	4,00	5,00	1,00	5,00	1,00	5,00	5,00	5,00	1,00	5,00	2,00	5,00	3,00	3,00	1,00	5,00	5,00	1,00	5,00	5,00	5,00	5,00	5,00	5,00	3,00	5,00	4,00	5,00	5,00	5,00	5,00
102	1	50	2	3	1	30	8	1	24	75	91.67	56.25	0.73	-0.79	-0.89	1,00	4,00	3,00	4,00	2,00	3,00	3,00	3,00	4,00	4,00	2,00	3,00	4,00	4,00	3,00	3,00	4,00	4,00	4,00	4,00	4,00	4,00	4,00	5,00	4,00	4,00	4,00	3,00	3,00	4,00	4,00	4,00	2,00
103	1	49	2	2	1	29	24	1	293	75	33.33	37.5	0.88	-0.54	1.05	4,00	4,00	4,00	4,00	4,00	2,00	2,00	4,00	4,00	5,00	3,00	4,00	4,00	5,00	4,00	5,00	4,00	4,00	4,00	5,00	5,00	5,00	3,00	3,00	4,00	4,00	3,00	1,00	5,00	4,00	3,00	4,00	3,00
104	1	40	2	2	4	19	15	1	54	83.33	50	50	-0.41	-0.27	-0.56	4,00	4,00	3,00	4,00	3,00	5,00	2,00	4,00	4,00	4,00	2,00	3,00	4,00	4,00	3,00	4,00	3,00	4,00	4,00	3,00	3,00	4,00	4,00	5,00	3,00	4,00	3,00	5,00	3,00	4,00	2,00	3,00	5,00
105	1	58	1	3	3	40	20	1	26	83.33	50	31.25	-1.1	0.99	1.22	5,00	5,00	4,00	4,00	4,00	2,00	2,00	2,00	5,00	5,00	3,00	4,00	4,00	4,00	4,00	4,00	5,00	4,00	4,00	5,00	4,00	4,00	3,00	4,00	4,00	1,00	1,00	5,00	3,00	4,00	4,00	4,00	3,00
106	1	51	2	2	3	32	10	1	372	91.67	58.33	37.5	0.01	1.19	0.83	5,00	5,00	4,00	4,00	5,00	4,00	3,00	5,00	5,00	5,00	4,00	4,00	4,00	5,00	4,00	4,00	4,00	5,00	5,00	4,00	4,00	4,00	4,00	5,00	4,00	4,00	4,00	5,00	3,00	4,00	4,00	3,00	5,00
107	1	38	2	3	2	12	8	0	10	100	83.33	56.25	0.49	1.03	1.11	5,00	4,00	5,00	4,00	5,00	4,00	1,00	3,00	5,00	4,00	3,00	4,00	4,00	5,00	4,00	3,00	4,00	4,00	4,00	5,00	4,00	5,00	5,00	5,00	5,00	4,00	3,00	5,00	4,00	4,00	4,00	4,00	5,00
108	1	49	2	2	1	15	15	1	30	83.33	66.67	62.5	0.49	0.83	-0.83	5,00	5,00	3,00	3,00	5,00	5,00	3,00	5,00	3,00	4,00	1,00	5,00	3,00	5,00	3,00	3,00	1,00	5,00	5,00	4,00	4,00	3,00	5,00	5,00	4,00	3,00	5,00	5,00	4,00	5,00	5,00	3,00	3,00
109	0	54	2	2	2	17	7	1	30	83.33	50	43.75					5,00	4,00	4,00	5,00	2,00	2,00	3,00	4,00	4,00	4,00	3,00	3,00	3,00	4,00	4,00	4,00	4,00	2,00	4,00	3,00	4,00	3,00	4,00	4,00	3,00	3,00	5,00	3,00	5,00	2,00	3,00	4,00
110	1	58	2	2	2	33	18	1	46	75	58.33	62.5	-0.59	-1.19	0.15	3,00	3,00	3,00	4,00	4,00	4,00	2,00	3,00	4,00	4,00	3,00	3,00	2,00	4,00	3,00	3,00	4,00	4,00	4,00	4,00	4,00	4,00	3,00	1,00	3,00	3,00	4,00	5,00	3,00	4,00	4,00	4,00	5,00
111	1	27	1	2	2	5	3	1	12	75	66.67	43.75	0.22	-0.3	0.47	4,00	4,00	4,00	5,00	5,00	5,00	4,00	4,00	4,00	4,00	4,00	3,00	4,00	4,00	4,00	4,00	5,00	5,00	4,00	4,00	4,00	4,00	4,00	4,00	4,00	3,00	4,00	4,00	3,00	4,00	3,00	3,00	5,00
112	1	48	2	2	2	29	17	1	140	100	58.33	68.75	-0.49	-0.6	-1.47	2,00	4,00	4,00	4,00	4,00	4,00	2,00	4,00	4,00	3,00	3,00	3,00	3,00	4,00	3,00	2,00	3,00	3,00	3,00	3,00	3,00	3,00	4,00	4,00	4,00	3,00	3,00	4,00	3,00	3,00	4,00	3,00	4,00
113	1	40	2	2	2	12	6	1	50	91.67	83.33	75	-1.14	-0.29	-0.94	5,00	3,00	5,00	5,00	1,00	1,00	1,00	1,00	3,00	4,00	2,00	1,00	1,00	2,00	3,00	3,00	3,00	3,00	3,00	4,00	3,00	4,00	5,00	5,00	3,00	3,00	3,00	5,00	2,00	3,00	3,00	3,00	3,00
114	1	46	2	3	2	22	22	1	48	87.5	66.67	62.5	0.54	-0.32	-1.4	2,00	2,00	4,00	5,00	2,00	4,00	3,00	4,00	3,00	5,00	3,00	4,00	3,00	4,00	3,00	4,00	4,00	4,00	3,00	5,00	4,00	4,00	4,00	4,00	3,00	4,00	4,00	3,00	3,00	4,00	4,00	4,00	3,00
115	0			2	2	25	15	1	25	50	50	43.75	-1.36	-0.98	0.35	4,00	4,00	4,00	3,00	3,00	5,00	4,00	3,00	3,00	4,00	2,00	3,00	3,00	4,00	4,00	3,00	5,00	4,00	3,00	5,00	4,00	3,00	3,00	4,00	3,00	3,00	4,00	5,00	3,00	3,00	2,00	3,00	4,00
116	1	38	2	2	1	15	12	1	60	58.33	41.67	31.25	1.94	-0.31	-0.3	4,00	4,00	4,00	5,00	5,00	5,00	5,00	4,00	3,00	4,00	4,00	3,00	3,00	4,00	5,00	3,00	3,00	5,00	4,00	5,00	5,00	3,00	3,00	5,00	5,00	4,00	3,00	5,00	5,00	5,00	3,00	5,00	5,00
117	1	49	2	2	2	30	20	1	14	83.33	50	50	-0.44	0.24	0.32	5,00	4,00	4,00	4,00	2,00	4,00	2,00	3,00	4,00	4,00	3,00	4,00	4,00	4,00	4,00	3,00	4,00	4,00	4,00	4,00	5,00	4,00	3,00	4,00	4,00	4,00	4,00	4,00	2,00	4,00	3,00	3,00	3,00
118	1	41	2	2	1	25	12	1	280	83.33	66.67	81.25	1.29	0.31	0.28	5,00	5,00	3,00	4,00	5,00	3,00	1,00	5,00	5,00	3,00	5,00	5,00	2,00	5,00	5,00	3,00	1,00	5,00	5,00	3,00	3,00	5,00	1,00	5,00	5,00	5,00	3,00	3,00	3,00	5,00	3,00	5,00	3,00
119	1	40	2	3	2	20	10	0	50	41.67	41.67	56.25	-0.27	-2.12	-1.47	3,00	4,00	2,00	5,00	3,00	3,00	4,00	4,00	3,00	2,00	5,00	3,00	4,00	3,00	3,00	4,00	5,00	3,00	3,00	3,00	4,00	3,00	4,00	4,00	2,00	3,00	4,00	1,00	3,00	2,00	2,00	3,00	3,00
120	1	43	2	2	2	25	11	1	283	75	58.33	75	0.69	-0.88	-0.42	4,00	4,00	4,00	4,00	5,00	2,00	3,00	4,00	4,00	3,00	3,00	2,00	3,00	4,00	4,00	1,00	2,00	4,00	4,00	3,00	4,00	4,00	3,00	4,00	4,00	4,00	3,00	5,00	4,00	4,00	3,00	4,00	5,00
121	1	49	2	2	2	30	8	0	45	75	66.67	56.25	0.99	0.25	-0.44	4,00	3,00	4,00	5,00	5,00	5,00	3,00	4,00	4,00	4,00	3,00	4,00	5,00	5,00	4,00	3,00	4,00	4,00	4,00	4,00	4,00	4,00	4,00	5,00	4,00	4,00	4,00	3,00	3,00	4,00	4,00	4,00	4,00
122	1	53	2	2	2	30	10	1	72	75	75	37.5	-0.05	-0.03	-0.07	4,00	4,00	4,00	4,00	3,00	5,00	1,00	2,00	5,00	4,00	3,00	3,00	3,00	2,00	4,00	4,00	3,00	3,00	4,00	3,00	3,00	5,00	4,00	5,00	4,00	5,00	3,00	5,00	3,00	4,00	3,00	3,00	5,00
123	1	41	1	2	5	15	2	1	120	100	66.67	31.25	0.15	-0.65	0.31	4,00	2,00	4,00	4,00	5,00	3,00	1,00	2,00	4,00	5,00	2,00	3,00	4,00	5,00	4,00	3,00	5,00	4,00	4,00	5,00	4,00	4,00	4,00	4,00	1,00	5,00	4,00	3,00	3,00	4,00	3,00	4,00	5,00
124	1	49	2	2	2	28	10	1	48	75	58.33	31.25	-1.66	1.33	0.5	4,00	5,00	5,00	4,00	4,00	3,00	1,00	4,00	5,00	5,00	3,00	4,00	3,00	5,00	3,00	5,00	4,00	3,00	3,00	5,00	4,00	4,00	4,00	4,00	3,00	3,00	3,00	5,00	3,00	3,00	4,00	3,00	3,00
125	1	45	2	2	3	27	11	0	3	83.33	58.33	43.75	-0.53	0.75	-0.44	4,00	4,00	4,00	4,00	4,00	3,00	3,00	4,00	4,00	5,00	4,00	4,00	4,00	5,00	4,00	3,00	4,00	4,00	4,00	4,00	3,00	3,00	3,00	5,00	4,00	3,00	4,00	5,00	3,00	3,00	4,00	3,00	4,00
126	1	48	2	2	5	22	22	1	400	75	50	56.25	0.31	-1.01	0.06	3,00	4,00	3,00	4,00	5,00	4,00	3,00	4,00	4,00	3,00	4,00	3,00	4,00	4,00	4,00	4,00	4,00	4,00	4,00	4,00	3,00	4,00	3,00	4,00	4,00	3,00	3,00	5,00	4,00	4,00	3,00	4,00	5,00
127	1	44	1	2	2	15	3	1	44	75	41.67	56.25	-2.24	0.09	-1.34	4,00	4,00	4,00	4,00	2,00	4,00	2,00	3,00	4,00	4,00	4,00	4,00	3,00	4,00	3,00	3,00	4,00	3,00	3,00	4,00	1,00	3,00	1,00	4,00	1,00	4,00	3,00	5,00	1,00	4,00	2,00	3,00	4,00
128	1	50	2	2	2	30	19	1	100	100	75	25	-1.36	0.28	-0.61	5,00	4,00	3,00	4,00	3,00	4,00	2,00	4,00	5,00	4,00	2,00	4,00	4,00	4,00	4,00	3,00	4,00	3,00	3,00	3,00	2,00	3,00	3,00	4,00	4,00	3,00	2,00	5,00	3,00	4,00	3,00	2,00	3,00
129	0			2	1	31	2	0	43	75	50	68.75
130	1	54	2	2	1	33	20	1	18	100	66.67	62.5	-0.7	-0.22	-0.92	4,00	4,00	3,00	4,00	5,00	4,00	4,00	4,00	4,00	4,00	3,00	3,00	3,00	4,00	4,00	2,00	4,00	3,00	3,00	4,00	3,00	3,00	3,00	4,00	4,00	4,00	2,00	5,00	3,00	4,00	4,00	2,00	4,00
131	0	45	2	2	2	17	15	0	12	83.33	66.67	25				4,00	4,00	2,00	4,00	4,00	4,00	2,00	3,00	4,00	2,00	3,00	3,00	2,00	5,00	3,00	3,00	3,00	3,00	3,00	3,00	3,00	3,00	3,00	4,00		3,00	4,00	4,00	3,00	3,00	2,00	3,00	3,00
132	1	44	2	2	1	24	14	1	6	91.67	75	50	-0.79	0.24	-0.59	4,00	4,00	4,00	4,00	4,00	3,00	1,00	3,00	4,00	4,00	2,00	4,00	3,00	4,00	2,00	3,00	3,00	4,00	4,00	3,00	4,00	4,00	3,00	4,00	3,00	3,00	3,00	5,00	3,00	4,00	3,00	3,00	3,00
133	1	51	2	2		32	18	1	100	83.33	50	75	0.38	1.24	-1.53	3,00	4,00	3,00	5,00	5,00	5,00	5,00	5,00	5,00	5,00	5,00	5,00	3,00	5,00	3,00	1,00	3,00	3,00	4,00	5,00	2,00	4,00	4,00	5,00	4,00	4,00	4,00	5,00	3,00	5,00	4,00	4,00	5,00
134	1	49	2	2	1	30	17	1	125	83.33	58.33	68.75	1.91	-0.39	0.77	5,00	5,00	4,00	5,00	5,00	5,00	3,00	3,00	5,00	3,00	3,00	3,00	5,00	4,00	5,00	3,00	3,00	5,00	4,00	5,00	4,00	4,00	3,00	5,00	5,00	4,00	4,00	2,00	4,00	5,00	3,00	5,00	5,00
135	1	56	2	2	1	38	30	0	4	91.67	75	68.75	0.85	-0.67	0.46	4,00	4,00	4,00	4,00	5,00	2,00	2,00	4,00	4,00	4,00	3,00	4,00	4,00	4,00	5,00	4,00	4,00	4,00	5,00	3,00	3,00	4,00	4,00	4,00	4,00	3,00	4,00	2,00	4,00	4,00	3,00	4,00	3,00
136	1	57	2	2	5	40	13	1	158	83.33	41.67	43.75	-0.98	1.1	-0.85	5,00	5,00	4,00	4,00	2,00	3,00	2,00	4,00	4,00	5,00	4,00	4,00	3,00	4,00	3,00	3,00	3,00	3,00	4,00	5,00	3,00	3,00	5,00	5,00	3,00	3,00	3,00	4,00	3,00	4,00	3,00	3,00	3,00
137	1	42	2	2	2	20	7	1	25	75	50	37.5	-0.57	0.04	-0.68	4,00	3,00	4,00	4,00	5,00	4,00	2,00	4,00	4,00	4,00	4,00	4,00	4,00	4,00	4,00	4,00	3,00	4,00	3,00	4,00	3,00	3,00	3,00	4,00	4,00	3,00	3,00	5,00	2,00	3,00	3,00	4,00	3,00
138	1	46	2	2	1	24	6	1	10	83.33	75	50	-0.89	-0.73	-0.43	5,00	4,00	3,00	3,00	3,00	4,00	1,00	4,00	4,00	3,00	3,00	3,00	2,00	4,00	4,00	2,00	3,00	3,00	3,00	3,00	3,00	4,00	1,00	4,00	3,00	3,00	1,00	5,00	3,00	4,00	3,00	5,00	5,00
139	0	54	1	2	1	36	12	1	93	91.67	91.67	43.75
140	1	42	2	2	3	20	10	1	23	66.67	58.33	50	-0.72	-0.3	-0.31	3,00	5,00	4,00	4,00	4,00	3,00	1,00	3,00	4,00	3,00	2,00	4,00	2,00	4,00	4,00	4,00	4,00	3,00	3,00	4,00	3,00	3,00	2,00	5,00	3,00	3,00	3,00	5,00	3,00	5,00	2,00	4,00	4,00
141	1	56	2	3	1	17	4	1	16	91.67	75	75	0.79	0.5	0.95	4,00	4,00	5,00	4,00	5,00	4,00	1,00	3,00	5,00	5,00	5,00	3,00	3,00	3,00	5,00	3,00	3,00	5,00	5,00	3,00	5,00	5,00	2,00	5,00	5,00	3,00	3,00	5,00	3,00	5,00	3,00	4,00	5,00
142	1	47	1	3	2	23	15	1	63	83.33	100	43.75	-0.06	0.36	-1.01	3,00	4,00	4,00	4,00	4,00	3,00	3,00	3,00	4,00	4,00	4,00	4,00	4,00	5,00	4,00	4,00	4,00	3,00	3,00	4,00	3,00	3,00	4,00	4,00	4,00	4,00	3,00	5,00	3,00	4,00	4,00	4,00	3,00
143	1	47	2	2	1	29	14	1	60	83.33	75	12.5	0.64	1.62	-0.41	5,00	5,00	3,00	5,00	5,00	3,00	1,00	4,00	5,00	5,00	3,00	5,00	5,00	5,00	4,00	1,00	2,00	4,00	4,00	4,00	2,00	5,00	2,00	5,00	5,00	4,00	3,00	5,00	3,00	5,00	4,00	4,00	5,00
144	1	46	1	3	2	10	6	1	30	83.33	50	62.5	-1.14	-0.99	-2.04	2,00	4,00	3,00	4,00	4,00	4,00	1,00	2,00	3,00	4,00	2,00	3,00	2,00	3,00	4,00	3,00	3,00	2,00	2,00	3,00	4,00	2,00	2,00	4,00	2,00	3,00	3,00	4,00	3,00	4,00	3,00	2,00	4,00
145	1	39	2	2	5	15	15	1	8	83.33	75	62.5	1.67	0.47	-0.19	5,00	5,00	3,00	5,00	5,00	3,00	1,00	4,00	4,00	5,00	2,00	3,00	4,00	2,00	5,00	1,00	3,00	5,00	3,00	3,00	5,00	5,00	5,00	5,00	5,00	4,00	4,00	5,00	3,00	5,00	4,00	4,00	5,00
146	1	52	1	2	4	29	22	1	27	91.67	58.33	50	-0.28	-0.1	0.76	3,00	5,00	3,00	1,00	5,00	3,00	3,00	3,00	5,00	5,00	5,00	4,00	4,00	5,00	5,00	5,00	5,00	4,00	4,00	5,00	3,00	3,00	4,00	4,00	4,00	3,00	4,00	5,00	3,00	5,00	3,00	5,00	1,00
147	1	33	1	2	2	5	2	0	7	58.33	8.33	75	-0.55	-0.14	-0.13	5,00	5,00	4,00	4,00	4,00	5,00	2,00	4,00	4,00	4,00	4,00	3,00	2,00	4,00	3,00	3,00	5,00	4,00	4,00	3,00	3,00	4,00	2,00	4,00	3,00	2,00	3,00	2,00	4,00	4,00	5,00	3,00	4,00
148	1	30	2	2	2	6	2	0	12	75	41.67	75	-0.43	-0.25	-0.45	4,00	4,00	4,00	4,00	5,00	5,00	3,00	4,00	4,00	4,00	4,00	4,00	3,00	3,00	4,00	4,00	5,00	3,00	3,00	3,00	3,00	4,00	3,00	3,00	4,00	3,00	2,00	4,00	4,00	4,00	4,00	3,00	2,00
149	0		2	3	1	32	16	1	10	100						5,00	5,00	5,00	5,00	5,00	5,00	1,00	5,00	5,00	5,00	5,00	5,00		5,00	4,00	5,00	5,00	4,00	3,00	5,00	5,00	5,00		5,00	5,00			5,00		5,00		3,00	5,00
150	0	49	2	2	2	28	3	1	6	75	91.67	25					5,00	4,00	5,00	5,00	2,00	1,00	2,00	5,00	5,00	1,00	3,00	2,00	4,00	3,00	1,00	2,00	3,00	2,00	3,00	1,00	5,00	1,00	5,00	3,00	5,00	3,00	5,00	1,00	5,00	3,00	3,00	5,00
151	1	41	2	3	1	19	11	1	280	75	75	81.25	-2.01	-0.42	-0.98	4,00	4,00	4,00	4,00	3,00	5,00	1,00	2,00	4,00	3,00	3,00	3,00	2,00	4,00	3,00	3,00	3,00	3,00	3,00	3,00	2,00	3,00	1,00	4,00	3,00	3,00	2,00	5,00	2,00	4,00	2,00	2,00	5,00
152	1	43	2	2	2	17	11	1	80	83.33	50	75	-1.92	-1.27	-2.51	4,00	4,00	3,00	4,00	4,00	2,00	1,00	1,00	3,00	3,00	2,00	2,00	2,00	2,00	2,00	2,00	2,00	2,00	2,00	3,00	2,00	2,00	3,00	3,00	2,00	3,00	3,00	5,00	2,00	3,00	3,00	2,00	5,00
153	0	44	2	2	2	17	10	1	6	100	91.67	18.75				4,00
154	1	48	2	3	2	18	13	1	400	91.67	66.67	43.75	-0.39	1.4	1.58	4,00	5,00	5,00	5,00	5,00	5,00	3,00	3,00	5,00	5,00	3,00	5,00	5,00	5,00	5,00	3,00	5,00	4,00	5,00	4,00	3,00	5,00	5,00	5,00	5,00	4,00	5,00	5,00	3,00	2,00	3,00	3,00	3,00
155	1	31	2	2	5	8	3	0	10	100	91.67	56.25	-1.41	-2.08	1.41	5,00	5,00	1,00	4,00	5,00	5,00	1,00	4,00	4,00	1,00	2,00	2,00	5,00	5,00	4,00	1,00	5,00	2,00	5,00	5,00	2,00	4,00	1,00	3,00	4,00	4,00	4,00	5,00	2,00	4,00	1,00	3,00	5,00
156	1	56	2	2	2	12	7	1	46	91.67	66.67	25	1.78	1.59	1.74	5,00	5,00	5,00	5,00	5,00	5,00	2,00	5,00	5,00	5,00	2,00	5,00	4,00	4,00	5,00	5,00	5,00	5,00	5,00	5,00	5,00	5,00	5,00	5,00	5,00	5,00	5,00	5,00	5,00	5,00	5,00	5,00	1,00
157	0	38	2	2	1	17	2	1	90	91.67	66.67	68.75				4,00	3,00	3,00	5,00	4,00	5,00	5,00	5,00	5,00	5,00	5,00	5,00	3,00	5,00	5,00	3,00	4,00	5,00	5,00	5,00	3,00		5,00	5,00	5,00	5,00	4,00	3,00	4,00	5,00	3,00	3,00	3,00
158	1	38	1	3	2	14	5	0	7	100	83.33	43.75	0.94	1.36	1.89	4,00	5,00	5,00	5,00	5,00	3,00	1,00	3,00	5,00	5,00	4,00	4,00	4,00	5,00	5,00	5,00	5,00	5,00	5,00	5,00	5,00	5,00	3,00	5,00	5,00	5,00	3,00	5,00	3,00	5,00	4,00	4,00	5,00
159	1	51	2	2	2	20	20	1	32	75	50	43.75	-1.27	-0.1	-0.15	4,00	4,00	4,00	4,00	2,00	5,00	3,00	4,00	4,00	3,00	3,00	3,00	3,00	5,00	3,00	4,00	4,00	4,00	3,00	4,00	4,00	4,00	3,00	4,00	3,00	3,00	4,00	5,00	2,00	4,00	3,00	3,00	3,00
160	1	54	2	2	1	18	8	1	1	91.67	91.67	68.75	-0.14	-0.01	-0.51	4,00	4,00	3,00	4,00	4,00	5,00	2,00	4,00	4,00	4,00	4,00	4,00	3,00	4,00	4,00	4,00	4,00	4,00	4,00	4,00	3,00	3,00	4,00	4,00	4,00	4,00	3,00	4,00	3,00	4,00	4,00	3,00	3,00
161	1	41	2	2	1	17	10	0	156	66.67	50	62.5	0.07	-0.03	0.65	5,00	4,00	4,00	4,00	5,00	5,00	1,00	4,00	4,00	4,00	2,00	4,00	3,00	4,00	4,00	4,00	4,00	4,00	4,00	4,00	4,00	4,00	3,00	4,00	4,00	3,00	3,00	4,00	4,00	4,00	4,00	4,00	5,00
162	1	35	2	2	2	13	13	1	49	25	50	81.25	-1.78	-1.44	2.02	2,00	3,00	1,00	2,00	3,00	5,00	4,00	5,00	5,00	3,00	4,00	3,00	3,00	5,00	5,00	5,00	5,00	5,00	5,00	5,00	5,00	5,00	4,00	5,00	3,00	2,00	2,00	5,00	2,00	2,00	3,00	2,00	3,00
163	1	56	2	2	2	38	5	1	9	83.33	50	50	0.52	-0.84	-1.13	3,00	3,00	4,00	3,00	3,00	4,00	4,00	4,00	3,00	4,00	4,00	4,00	3,00	4,00	4,00	4,00	4,00	4,00	4,00	4,00	3,00	3,00	4,00	4,00	3,00	4,00	4,00	3,00	4,00	4,00	4,00	4,00	2,00
164	1	43	1	2	5	25	13	1	44	91.67	50	18.75	0.14	-1.17	-0.73	4,00	4,00	4,00	4,00	3,00	4,00	1,00	5,00	4,00	3,00	4,00	3,00	3,00	1,00	3,00	2,00	4,00	4,00	4,00	4,00	3,00	3,00	2,00	3,00	3,00	4,00	4,00	5,00	4,00	4,00	4,00	4,00	5,00
165	1	48	1	2	1	23	8	1	15	83.33	75	50	0.24	0.51	0.3	5,00	4,00	4,00	5,00	4,00	4,00	1,00	4,00	4,00	4,00	3,00	3,00	4,00	4,00	4,00	4,00	4,00	4,00	4,00	5,00	4,00	4,00	4,00	5,00	4,00	5,00	3,00	5,00	3,00	4,00	4,00	3,00	5,00
166	1	38	2	3	4	15	13	1	32	91.67	50	62.5	0.02	1.77	0.01	5,00	5,00	5,00	5,00	3,00	5,00	3,00	5,00	5,00	5,00	3,00	3,00	3,00	5,00	3,00	4,00	5,00	3,00	3,00	5,00	4,00	5,00	5,00	5,00	3,00	5,00	3,00	5,00	3,00	5,00	5,00	5,00	3,00
167	1	51	2	3	1	28	20	1	62	83.33	50	56.25	-0.78	-0.65	0.19	4,00	4,00	4,00	5,00	4,00	5,00	1,00	2,00	4,00	3,00	2,00	2,00	3,00	4,00	4,00	4,00	3,00	3,00	4,00	3,00	4,00	4,00	3,00	3,00	3,00	3,00	1,00	5,00	3,00	5,00	2,00	3,00	5,00
168	0	41	2	3	1	17	4	0	4	75	75	68.75				5,00	5,00	4,00	5,00	3,00	4,00	5,00	3,00	4,00	4,00	5,00	4,00	4,00	4,00	3,00	4,00	4,00	4,00	5,00	4,00	4,00	5,00	4,00	5,00	4,00	4,00	3,00	5,00		4,00	2,00	4,00	3,00
169	1	57	2	2	4	22	13	0	11	91.67	75	50	-0.18	0.75	-0.6	4,00	3,00	5,00	4,00	5,00	4,00	4,00	3,00	5,00	4,00	3,00	4,00	4,00	5,00	3,00	4,00	4,00	4,00	4,00	4,00	3,00	3,00	4,00	5,00	4,00	4,00	4,00	5,00	3,00	4,00	4,00	3,00	2,00
170	0		2	2	2	35	25	1	30	58.33	50	37.5
171	0		2	3	1	23	5	1	58	100	75	50	0.27	-0.93	-1.51	4,00	4,00	4,00	4,00	3,00	4,00	1,00	5,00	4,00	4,00	4,00	2,00	1,00	2,00	3,00	1,00	1,00	4,00	4,00	3,00	1,00	4,00	3,00	5,00	4,00	4,00	3,00	3,00	3,00	4,00	2,00	4,00	5,00
172	0	39	2	2	1	17	6	0	12	91.67	58.33	62.5				3,00		4,00	1,00	3,00	4,00	2,00	4,00	3,00	4,00	5,00	4,00	3,00	2,00	4,00	3,00	3,00	4,00	3,00	3,00	3,00	5,00	4,00	4,00	3,00	3,00	4,00	3,00	4,00	5,00	4,00	4,00	3,00
173	0	43	2	2	1	15	15	1	4	91.67	83.33	25				2,00	3,00	3,00		1,00	5,00	5,00		5,00	5,00	5,00	5,00	5,00	5,00	5,00	5,00	5,00	5,00	5,00	5,00	5,00	5,00		5,00	5,00	5,00	5,00	1,00	5,00	5,00	5,00	5,00	1,00
174	1	38	2	2	5	13	5	0	20	75	41.67	31.25	-0.04	1.19	1.65	4,00	5,00	5,00	4,00	2,00	5,00	4,00	5,00	5,00	5,00	5,00	5,00	3,00	5,00	4,00	4,00	5,00	5,00	5,00	5,00	5,00	5,00	5,00	4,00	4,00	4,00	5,00	5,00	4,00	3,00	4,00	4,00	5,00
175	1	44	2	2	5	20	12	0	24	75	50	50	0.13	-1.25	-1.08	3,00	3,00	3,00	3,00	2,00	3,00	4,00	3,00	3,00	4,00	4,00	3,00	3,00	4,00	4,00	3,00	4,00	3,00	4,00	3,00	3,00	4,00	4,00	4,00	4,00	4,00	4,00	3,00	3,00	4,00	3,00	3,00	3,00
176	1	41	2	2	2	20	5	1	8	75	66.67	25	0.84	-1.48	-0.17	1,00	4,00	3,00	4,00	5,00	3,00	3,00	4,00	4,00	4,00	1,00	2,00	3,00	4,00	4,00	1,00	2,00	5,00	4,00	4,00	4,00	4,00	4,00	2,00	4,00	2,00	2,00	5,00	4,00	5,00	4,00	5,00	5,00
177	1	48	2	2	1	30	3	1	30	75	58.33	37.5	0.06	-0.29	0.12	4,00	5,00	4,00	4,00	4,00	4,00	4,00	3,00	4,00	4,00	3,00	4,00	4,00	4,00	4,00	3,00	3,00	4,00	4,00	4,00	4,00	4,00	4,00	4,00	4,00	3,00	3,00	2,00	3,00	3,00	3,00	4,00	4,00
178	1	46	2	2	2	22	1	1	10	91.67	41.67	31.25	1.41	1	-0.05	3,00	4,00	5,00	5,00	2,00	4,00	3,00	3,00	5,00	5,00	5,00	5,00	4,00	4,00	4,00	4,00	5,00	4,00	4,00	5,00	5,00	5,00	4,00	5,00	4,00	4,00	3,00	1,00	4,00	5,00	5,00	4,00	3,00
179	0	54	2	2	4	36	5	1	28	91.67	91.67	37.5				2,00	4,00	5,00	5,00	4,00	4,00	3,00	5,00	5,00	4,00	3,00	5,00	4,00	4,00	4,00	4,00	4,00	4,00	5,00	5,00	5,00	5,00	4,00	4,00	4,00	5,00		5,00	3,00	5,00	4,00	3,00	5,00
180	1	56	2	2	4	36	15	1	208	83.33	50	43.75	-0.54	-0.65	-1.4	4,00	3,00	3,00	4,00	5,00	5,00	3,00	4,00	4,00	4,00	3,00	3,00	2,00	3,00	3,00	1,00	3,00	3,00	3,00	3,00	2,00	4,00	3,00	4,00	4,00	3,00	3,00	5,00	3,00	4,00	3,00	3,00	5,00
181	1	45	2	2	1	27	9	0	50	66.67	25	56.25	-0.04	-1.75	0.9	3,00	4,00	4,00	4,00	5,00	2,00	1,00	1,00	4,00	3,00	1,00	3,00	4,00	2,00	4,00	2,00	4,00	4,00	4,00	4,00	4,00	4,00	2,00	4,00	4,00	3,00	3,00	5,00	4,00	3,00	1,00	4,00	5,00
182	1	41	1	2	1	18	2	1	45	83.33	25	68.75	-3.01	0.14	0.65	4,00	4,00	3,00	4,00	5,00	4,00	1,00	5,00	5,00	4,00	4,00	4,00	3,00	4,00	4,00	3,00	5,00	2,00	4,00	5,00	2,00	4,00	2,00	4,00	2,00	2,00	4,00	5,00	1,00	3,00	3,00	1,00	5,00
183	1	50	2	2	2	7	7	1	58	91.67	50	75	1.11	0.49	0.31	4,00	5,00	3,00	4,00	4,00	3,00	1,00	3,00	5,00	5,00	3,00	4,00	5,00	3,00	4,00	2,00	5,00	4,00	5,00	4,00	4,00	4,00	4,00	5,00	4,00	4,00	3,00	5,00	4,00	5,00	4,00	5,00	5,00
184	1	55	2	2	5	37	26	1	106	100	100	25	2.36	1.88	1.13	5,00	5,00	5,00	5,00	5,00	1,00	1,00	1,00	5,00	5,00	5,00	5,00	5,00	5,00	5,00	1,00	5,00	5,00	5,00	5,00	5,00	5,00	5,00	5,00	5,00	5,00	5,00	5,00	5,00	5,00	5,00	5,00	5,00
185	1	43	2	2	3	20	1	0	6	50	66.67	25	-0.36	-0.63	-0.98	3,00	3,00	4,00	4,00	3,00	3,00	3,00	3,00	4,00	4,00	3,00	3,00	4,00	3,00	4,00	4,00	3,00	3,00	3,00	3,00	3,00	4,00	3,00	4,00	4,00	2,00	3,00	4,00	3,00	4,00	3,00	3,00	3,00
186	1	52	1	3	2	27	21	1	80	75	75	25	-0.44	-0.2	-0.04	4,00	5,00	4,00	4,00	4,00	3,00	2,00	4,00	4,00	4,00	3,00	3,00	4,00	4,00	3,00	4,00	4,00	3,00	4,00	4,00	3,00	4,00	4,00	4,00	4,00	3,00	4,00	3,00	3,00	4,00	3,00	3,00	3,00
187	1	44	1	3	2	27	9	1	23	75	58.33	56.25	0.22	0.31	0.53	3,00	5,00	4,00	5,00	3,00	1,00	1,00	5,00	5,00	5,00	5,00	3,00	5,00	3,00	4,00	5,00	5,00	4,00	4,00	5,00	4,00	4,00	3,00	4,00	3,00	3,00	4,00	5,00	4,00	4,00	4,00	4,00	5,00
188	1	58	2	2	5	38	18	1	20	83.33	58.33	31.25	0.66	0.63	-1.39	3,00	5,00	5,00	4,00	5,00	5,00	5,00	5,00	4,00	4,00	5,00	3,00	4,00	5,00	3,00	4,00	3,00	4,00	4,00	3,00	3,00	3,00	3,00	5,00	4,00	4,00	4,00	5,00	3,00	4,00	5,00	5,00	5,00
189	1	45	2	2	5	14	11	1	35	75	66.67	93.75	-0.15	-1.96	1.68	3,00	4,00	3,00	2,00	5,00	4,00	2,00	5,00	5,00	3,00	3,00	2,00	2,00	4,00	4,00	4,00	5,00	5,00	4,00	5,00	3,00	4,00	3,00	4,00	5,00	2,00	4,00	4,00	4,00	4,00	3,00	4,00	5,00
190	1	40	2	3	2	15	1	1	6	91.67	75	25	-0.87	1.66	-0.37	5,00	5,00	3,00	5,00	4,00	4,00	1,00	4,00	5,00	5,00	5,00	5,00	4,00	5,00	3,00	3,00	3,00	4,00	4,00	3,00	4,00	4,00	2,00	4,00	4,00	3,00	3,00	5,00	1,00	4,00	3,00	4,00	4,00
191	1	32	2	2	3	8	6	1	5	100	83.33	18.75	1.68	-0.79	0.12	5,00	4,00	3,00	5,00	5,00	3,00	1,00	2,00	4,00	3,00	2,00	2,00	4,00	4,00	4,00	3,00	5,00	5,00	4,00	4,00	2,00	4,00	3,00	5,00	4,00	5,00	3,00	5,00	5,00	5,00	4,00	5,00	5,00
192	1	44	2	2	3	12	3	0	18	75	41.67	68.75	-0.25	-0.4	0.2	4,00	4,00	4,00	4,00	3,00	4,00	2,00	3,00	4,00	4,00	3,00	3,00	3,00	4,00	3,00	4,00	4,00	4,00	4,00	5,00	3,00	4,00	3,00	4,00	4,00	4,00	3,00	4,00	3,00	4,00	3,00	4,00	4,00
193	1	36	2	2	2	12	5	1	13	100	83.33	75	-0.19	-0.83	-0.66	4,00	4,00	2,00	3,00	5,00	5,00	1,00	1,00	4,00	4,00	4,00	3,00	3,00	4,00	3,00	4,00	4,00	4,00	3,00	4,00	3,00	3,00	4,00	3,00	3,00	2,00	3,00	4,00	4,00	4,00	4,00	5,00	3,00
194	1	50	2	2	5	33	3	1	22	91.67	66.67	62.5	1.82	0.21	0.82	5,00	5,00	4,00	5,00	5,00	5,00	5,00	5,00	5,00	5,00	2,00	5,00	5,00	2,00	4,00	4,00	5,00	5,00	5,00	5,00	2,00	5,00	4,00	5,00	5,00	4,00	4,00	2,00	4,00	5,00	4,00	5,00	5,00
195	1	51	2	2	2	31	6	1	6	100	100	50	-0.29	-1.3	-0.72	4,00	3,00	1,00	4,00	5,00	4,00	1,00	4,00	4,00	3,00	2,00	3,00	4,00	4,00	4,00	2,00	3,00	3,00	3,00	4,00	2,00	4,00	1,00	4,00	4,00	4,00	3,00	5,00	2,00	4,00	3,00	4,00	5,00
196	1	51	2	2	5	32	25	0	30	91.67	91.67	50	1.86	1.52	0.46	5,00	5,00	4,00	4,00	5,00	4,00	1,00	5,00	5,00	5,00	4,00	5,00	4,00	5,00	5,00	1,00	4,00	5,00	5,00	4,00	4,00	4,00	5,00	5,00	5,00	5,00	3,00	5,00	5,00	5,00	5,00	5,00	5,00
197	1	46	2	2	2	25	14	1	50	100	100	12.5	0.55	1.85	0.53	5,00	5,00	5,00	5,00	5,00	5,00	1,00	2,00	5,00	5,00	2,00	5,00	5,00	5,00	5,00	2,00	4,00	4,00	4,00	3,00	4,00	4,00	4,00	5,00	5,00	3,00	1,00	5,00	4,00	4,00	4,00	5,00	5,00
198	0	42	2	2	4	21	17	0	3	75	33.33	0					4,00	4,00	3,00	3,00	3,00	2,00	3,00	4,00	4,00	3,00	4,00	3,00	4,00	4,00	2,00	3,00	3,00	4,00	3,00	3,00	3,00	3,00	3,00	3,00	3,00	2,00	2,00	2,00	3,00	3,00	3,00	3,00
199	1	46	2	2	2	14	7	1	37	83.33	16.67	25	1.06	1.4	1.14	4,00	5,00	5,00	5,00	2,00	5,00	3,00	5,00	5,00	5,00	4,00	4,00	4,00	5,00	5,00	4,00	4,00	5,00	5,00	5,00	5,00	5,00	4,00	5,00	4,00	4,00	4,00	4,00	4,00	5,00	4,00	5,00	1,00
200	1	52	2	3	2	10	18	1	50	75	66.67	75	1.25	1.51	0.87	5,00	5,00	5,00	5,00	5,00	3,00	1,00	3,00	5,00	4,00	3,00	5,00	4,00	5,00	5,00	3,00	3,00	5,00	4,00	4,00	4,00	5,00	3,00	5,00	5,00	4,00	2,00	5,00	4,00	5,00	4,00	5,00	5,00
201	0	51	2	3	3	23	21	0	90	91.67	66.67	43.75
202	1	51	2	2	1	32	7		5	100	100	87.5	0.2	0.77	-0.14	3,00	3,00	4,00	5,00	4,00	5,00	1,00	2,00	5,00	5,00	3,00	5,00	5,00	5,00	5,00	5,00	3,00	3,00	5,00	5,00	3,00	3,00	4,00	3,00	4,00	3,00	3,00	2,00	3,00	5,00	5,00	3,00	2,00
203	1	57	2	3	2	30	6	1	41	91.67	83.33	31.25	0.7	1.88	2.08	5,00	5,00	5,00	4,00	5,00	5,00	1,00	3,00	5,00	5,00	2,00	5,00	5,00	5,00	5,00	5,00	5,00	5,00	5,00	5,00	5,00	5,00	5,00	5,00	5,00	5,00	4,00	5,00	1,00	5,00	5,00	5,00	5,00
204	1	50	2	2	1	31	15	1	5	75	66.67	25	-0.17	0.52	-0.09	4,00	4,00	4,00	4,00	5,00	5,00	3,00	5,00	5,00	5,00	5,00	4,00	3,00	4,00	4,00	2,00	3,00	5,00	4,00	4,00	3,00	4,00	3,00	3,00	4,00	4,00	3,00	5,00	2,00	4,00	4,00	4,00	5,00
205	1	43	2	2	2	15	15	1	11	75	58.33	50	-0.09	-0.16	0.48	4,00	5,00	4,00	4,00	4,00	5,00	3,00	4,00	4,00	4,00	3,00	4,00	3,00	3,00	4,00	4,00	4,00	4,00	4,00	4,00	4,00	4,00	3,00	4,00	4,00	3,00	3,00	5,00	4,00	4,00	3,00	4,00	5,00
206	1	40	2	2	1	10	4	1	10	100	75	62.5	1.42	-1.13	0.76	1,00	4,00	3,00	3,00	5,00	5,00	1,00	4,00	5,00	5,00	1,00	2,00	5,00	5,00	5,00	1,00	5,00	5,00	5,00	2,00	2,00	5,00	2,00	5,00	5,00	4,00	4,00	5,00	5,00	4,00	4,00	5,00	5,00
207	1	49	2	2	4	28	6	0	7	91.67	75	75	1.16	1.32	-0.11	5,00	4,00	4,00	4,00	5,00	2,00	1,00	2,00	5,00	5,00	1,00	5,00	2,00	5,00	5,00	1,00	1,00	4,00	4,00	2,00	5,00	5,00	1,00	5,00	5,00	4,00	2,00	5,00	4,00	5,00	5,00	5,00	5,00
208	1	55	2	2	1	35	10	1	180	100	66.67	25	0.02	-0.2	0.41	4,00	4,00	4,00	4,00	5,00	3,00	2,00	3,00	4,00	4,00	3,00	4,00	4,00	4,00	4,00	4,00	4,00	4,00	4,00	4,00	4,00	4,00	1,00	5,00	4,00	4,00	3,00	5,00	3,00	4,00	2,00	4,00	5,00
209	1	59	2	3	2	36	22	1	74	66.67	91.67	75	-0.39	-0.1	0.15	5,00	4,00	5,00	4,00	4,00	4,00	1,00	2,00	4,00	4,00	2,00	2,00	2,00	3,00	3,00	4,00	4,00	4,00	4,00	3,00	3,00	4,00	5,00	5,00	4,00	4,00	3,00	5,00	3,00	3,00	3,00	4,00	3,00
210	1	49	2	3	2	17	9	1	5	75	83.33	31.25	-0.53	0.78	1.65	5,00	5,00	4,00	4,00	5,00	4,00	1,00	4,00	5,00	4,00	4,00	5,00	3,00	5,00	4,00	3,00	5,00	4,00	5,00	5,00	3,00	5,00	4,00	3,00	4,00	5,00	4,00	5,00	3,00	4,00	4,00	3,00	5,00
211	1	56	2	2	2	35	4	1	14	91.67	50	100	0.22	0.23	0.08	5,00	4,00	3,00	4,00	5,00	5,00	1,00	4,00	4,00	4,00	3,00	4,00	4,00	4,00	4,00	2,00	4,00	4,00	4,00	4,00	4,00	4,00	4,00	4,00	4,00	3,00	4,00	5,00	4,00	4,00	4,00	4,00	2,00
212	1	32	2	2	4	4	4	1	4	75	66.67	68.75	0.4	-2.67	0.84	4,00	4,00	2,00	3,00	4,00	2,00	1,00	1,00	4,00	2,00	1,00	2,00	3,00	4,00	4,00	3,00	4,00	4,00	4,00	4,00	4,00	4,00	1,00	4,00	4,00	3,00	2,00	1,00	4,00	4,00	3,00	4,00	5,00
213	0	50	2	3	5	27	5	0	61	83.33	75	62.5				5,00	4,00	3,00	4,00	4,00	2,00		4,00	5,00	3,00	2,00	3,00	1,00	3,00	3,00	4,00	3,00	3,00	3,00	3,00	4,00	4,00	4,00	5,00	3,00	2,00	1,00	5,00	1,00	3,00	3,00	2,00	5,00
214	0	43	1	2	1	16	8	1	64	83.33	50	50				4,00	3,00	4,00	4,00	4,00	4,00	3,00	4,00	4,00	3,00	4,00	3,00	3,00	4,00	3,00	3,00	4,00	3,00	3,00	4,00	3,00	3,00	3,00	3,00		3,00	3,00	5,00	3,00	4,00	3,00	3,00	4,00
215	1	39	2	2	5		4	1	33	83.33	58.33	50	-0.22	-0.5	-0.93	5,00	3,00	3,00	5,00	5,00	1,00	1,00	4,00	4,00	3,00	3,00	4,00	3,00	3,00	4,00	3,00	4,00	3,00	3,00	4,00	3,00	3,00	3,00	3,00	3,00	4,00	3,00	4,00	2,00	4,00	4,00	4,00	2,00
216	0	41	2	3	1	19	8	1	2	75	83.33	50
217	1	52	2	2	5	25	10	1	10	75	83.33	75	1.3	1.06	-0.57	4,00	4,00	4,00	5,00	5,00	5,00	2,00	4,00	4,00	5,00	3,00	5,00	2,00	5,00	5,00	1,00	3,00	5,00	4,00	3,00	3,00	4,00	3,00	5,00	5,00	4,00	2,00	5,00	4,00	5,00	4,00	5,00	5,00
218	1	35	2	2	2	8	2	1	27	75	83.33	25	-0.99	0.53	-0.29	4,00	4,00	3,00	4,00	5,00	5,00	1,00	3,00	4,00	5,00	2,00	3,00	2,00	3,00	5,00	2,00	1,00	3,00	4,00	2,00	5,00	5,00	4,00	5,00	4,00	3,00	2,00	5,00	1,00	3,00	4,00	2,00	5,00
219	1	51	2	2	5	20	3	1	73	100	75	100	0.02	0.97	1.6	5,00	5,00	5,00	5,00	5,00	5,00	2,00	5,00	5,00	3,00	1,00	4,00	5,00	5,00	5,00	3,00	5,00	4,00	5,00	5,00	1,00	5,00	3,00	5,00	5,00	3,00	2,00	5,00	2,00	5,00	5,00	5,00	5,00
220	0	55	2	2	1	19	10	1	6	91.67	66.67	62.5				5,00	3,00	3,00	4,00	2,00	3,00	3,00	3,00	4,00	4,00	3,00		4,00	5,00	3,00	3,00	5,00	4,00	3,00	5,00	3,00	4,00	4,00	5,00	4,00	4,00	3,00	5,00	3,00	5,00	4,00	3,00	3,00
221	0	52	2	2	2	20	2	1	357	41.67		75	0.37	0.46	-0.87	3,00	5,00	4,00	4,00	5,00	5,00	4,00	4,00	4,00	4,00	3,00	4,00	4,00	4,00	4,00	4,00	3,00	4,00	4,00	3,00	2,00	4,00	4,00	5,00	4,00	3,00	3,00	5,00	3,00	5,00	4,00	4,00	4,00
222	1	44	1	2	4	16	5	0		58.33	58.33	68.75	-1.28	-1.12	-0.34	3,00	3,00	4,00	4,00	5,00	2,00	1,00	1,00	4,00	3,00	1,00	2,00	3,00	4,00	3,00	1,00	4,00	3,00	4,00	3,00	4,00	3,00	2,00	4,00	3,00	2,00	1,00	5,00	3,00	3,00	3,00	3,00	4,00
223	1	50	2	2	2	22	8	1	28	100	83.33	62.5	1.58	0.5	0.05	3,00	4,00	4,00	5,00	4,00	3,00	3,00	3,00	4,00	4,00	5,00	4,00	5,00	4,00	5,00	3,00	4,00	5,00	5,00	4,00	3,00	5,00	3,00	5,00	5,00	3,00	3,00	5,00	4,00	5,00	5,00	4,00	5,00
224	1	51	2	2	2	28	25	1	100	83.33	66.67	50	0.21	0.47	-0.71	4,00	4,00	3,00	4,00	5,00	3,00	2,00	4,00	4,00	5,00	4,00	4,00	4,00	5,00	3,00	4,00	4,00	4,00	4,00	4,00	3,00	3,00	4,00	5,00	4,00	4,00	4,00	5,00	3,00	4,00	3,00	4,00	5,00
225	1	50	1	2	2	23	13	1	48	91.67	83.33	37.5	0.29	0.97	-0.4	5,00	4,00	4,00	4,00	5,00	4,00	1,00	4,00	4,00	5,00	4,00	4,00	3,00	4,00	3,00	3,00	4,00	4,00	4,00	4,00	4,00	4,00	4,00	5,00	4,00	4,00	3,00	5,00	4,00	4,00	4,00	4,00	2,00
226	1	46	2	2	1	27	16	1	10	100	50	0	0.73	1.59	0.76	5,00	5,00	4,00	5,00	3,00	5,00	3,00	5,00	5,00	5,00	4,00	5,00	4,00	4,00	5,00	4,00	4,00	5,00	4,00	4,00	5,00	5,00	5,00	5,00	4,00	4,00	4,00	5,00	4,00	4,00	4,00	4,00	3,00
227	1	33	2	2	5	9	2	0	6	91.67	50	62.5	0.37	-0.29	-0.06	4,00	4,00	3,00	4,00	4,00	4,00	3,00	3,00	5,00	3,00	3,00	4,00	4,00	4,00	4,00	3,00	4,00	4,00	4,00	4,00	3,00	4,00	3,00	5,00	4,00	4,00	4,00	4,00	4,00	4,00	4,00	3,00	4,00
228	0	36	2	2	2	16	2	0	6	83.33	66.67	37.5				4,00	4,00	4,00	5,00	5,00	4,00	2,00	4,00	4,00	4,00	3,00	4,00	4,00	4,00	4,00		4,00	4,00	4,00	4,00	4,00	4,00		4,00	4,00	4,00	4,00	5,00	4,00	4,00	4,00	4,00	2,00
229	1	44	2	2	2	24	3	1	18	83.33	50	18.75	1.37	1.47	1.18	4,00	5,00	5,00	5,00	5,00	5,00	4,00	5,00	5,00	5,00	4,00	5,00	4,00	4,00	5,00	5,00	5,00	5,00	4,00	5,00	4,00	5,00	5,00	5,00	5,00	2,00	4,00	5,00	5,00	5,00	5,00	5,00	5,00
230	1	57	1	2	1	40	27	0	57	83.33	41.67	62.5	-3.09	0.01	-1.24	5,00	5,00	1,00	3,00	5,00	5,00	1,00	4,00	5,00	5,00	1,00	3,00	1,00	4,00	3,00	1,00	4,00	4,00	1,00	4,00	1,00	1,00	4,00	3,00	4,00	1,00	1,00	5,00	1,00	4,00	4,00	1,00	5,00
231	1	42	2	2	2	22	11	1	37	66.67	66.67	75	-1.05	-0.1	-1.11	4,00	4,00	3,00	4,00	4,00	2,00	2,00	4,00	4,00	4,00	2,00	3,00	3,00	4,00	4,00	2,00	3,00	2,00	3,00	4,00	3,00	3,00	2,00	4,00	3,00	3,00	3,00	5,00	2,00	4,00	4,00	4,00	2,00
232	1	46	2	2	2	18	18	1	14	50	50	75	-0.9	-0.84	-0.55	4,00	4,00	3,00	3,00	5,00	5,00	5,00	5,00	4,00	5,00	2,00	2,00	2,00	3,00	3,00	3,00	3,00	4,00	4,00	3,00	3,00	4,00	2,00	5,00	3,00	4,00	4,00	5,00	2,00	4,00	2,00	3,00	3,00
233	1	38	2	2	2	7	1	1	25	75	50	62.5	0.13	0.05	-0.07	4,00	4,00	4,00	4,00	5,00	4,00	5,00	4,00	4,00	4,00	4,00	4,00	2,00	4,00	3,00	4,00	5,00	4,00	3,00	5,00	4,00	4,00	5,00	5,00	4,00	3,00	4,00	5,00	4,00	4,00	3,00	4,00	5,00
234	1	46	2	2	2	26	2	1	12	66.67	66.67	50	-2.15	-1.31	-1.27	4,00	4,00	3,00	3,00	4,00	3,00	3,00	3,00	4,00	3,00	3,00	3,00	3,00	4,00	4,00	2,00	3,00	3,00	2,00	2,00	1,00	3,00	1,00	3,00	3,00	2,00	3,00	4,00	2,00	3,00	2,00	2,00	3,00
235	1	49	2	2	2	30	22	1	10	50	58.33	43.75	1.28	0	0.66	4,00	4,00	2,00	4,00	5,00	2,00	1,00	4,00	4,00	4,00	2,00	4,00	4,00	4,00	4,00	4,00	5,00	4,00	4,00	5,00	5,00	5,00	4,00	5,00	5,00	5,00	4,00	5,00	3,00	5,00	5,00	4,00	5,00
236	1	40	2	2	2	17	2	1	9	66.67	91.67	25	0.19	0.19	-0.89	3,00	3,00	4,00	4,00	5,00	2,00	1,00	3,00	4,00	4,00	4,00	4,00	3,00	4,00	4,00	4,00	3,00	3,00	3,00	4,00	4,00	4,00	4,00	5,00	4,00	4,00	4,00	4,00	2,00	4,00	4,00	3,00	5,00
237	1	48	2	2	1		14	1	19	91.67	91.67	18.75	1.07	0.48	1.75	5,00	5,00	4,00	4,00	5,00	5,00	1,00	5,00	5,00	4,00	3,00	3,00	3,00	4,00	5,00	4,00	4,00	4,00	5,00	5,00	5,00	5,00	3,00	5,00	5,00	5,00	5,00	5,00	4,00	5,00	5,00	4,00	5,00
238	1	50	2	2	5	30	3	0	19	91.67	66.67	75	0.26	-0.01	1.88	5,00	5,00	3,00	4,00	5,00	5,00	3,00	4,00	5,00	3,00	4,00	4,00	2,00	5,00	4,00	1,00	5,00	5,00	5,00	5,00	5,00	5,00	1,00	4,00	5,00	2,00	3,00	5,00	4,00	5,00	4,00	5,00	5,00
239	1	53	2	2	5	27	11	0	26	83.33	75	56.25	1.11	0.1	-2.17	4,00	4,00	4,00	5,00	3,00	4,00	5,00	4,00	4,00	4,00	4,00	4,00	4,00	3,00	3,00	3,00	3,00	4,00	3,00	3,00	3,00	3,00	4,00	5,00	4,00	3,00	4,00	3,00	4,00	5,00	3,00	4,00	3,00
240	0	52	2	2	2	35	15	1	41	58.33	41.67	56.25				3,00	4,00	4,00	4,00	4,00	4,00		5,00	5,00	3,00		4,00	4,00	3,00	4,00	3,00	4,00	4,00	4,00	3,00	3,00	4,00	3,00	5,00	4,00	3,00	3,00	4,00	3,00	4,00	3,00	4,00	2,00
241	1	47	2	2	5	29	14	0	21	91.67	58.33	18.75	0.33	1.67	-0.43	5,00	5,00	4,00	4,00	3,00	5,00	1,00	5,00	4,00	5,00	3,00	5,00	4,00	5,00	4,00	4,00	3,00	4,00	4,00	3,00	4,00	4,00	3,00	5,00	4,00	3,00	3,00	5,00	4,00	5,00	5,00	4,00	5,00
242	1	48	2	2	4	31	4	1	82	75	58.33	43.75	-2.03	-0.34	0.34	5,00	4,00	4,00	4,00	5,00	2,00	1,00	2,00	4,00	4,00	3,00	3,00	3,00	4,00	4,00	4,00	4,00	3,00	3,00	3,00	3,00	4,00	1,00	2,00	3,00	2,00	2,00	5,00	2,00	4,00	3,00	2,00	5,00
243	1	50	2	2	2	30	2	0	30	83.33	66.67	62.5	1.75	1.13	0.69	3,00	5,00	4,00	5,00	5,00	4,00	1,00	5,00	5,00	5,00	5,00	5,00	4,00	4,00	5,00	5,00	5,00	5,00	5,00	5,00	4,00	4,00	3,00	5,00	5,00	5,00	4,00	4,00	4,00	5,00	5,00	5,00	1,00
244	1	43	2	2	4	22	17	1	17	50	41.67	25	-1.04	1.12	0.38	5,00	3,00	4,00	5,00	4,00	4,00	1,00	4,00	5,00	5,00	4,00	4,00	4,00	5,00	4,00	4,00	5,00	3,00	4,00	5,00	3,00	4,00	3,00	4,00	3,00	3,00	3,00	5,00	3,00	4,00	4,00	3,00	3,00
245	1	52	2	3	2	34	10	1	18	91.67	66.67	56.25	-0.94	1.13	0.46	5,00	5,00	4,00	5,00	4,00	5,00	4,00	5,00	5,00	5,00	4,00	4,00	4,00	4,00	4,00	3,00	4,00	3,00	4,00	4,00	3,00	5,00	3,00	4,00	4,00	3,00	4,00	5,00	3,00	3,00	4,00	3,00	4,00
246	1	45	2	2	2	18	8	1	15	75	50	62.5	0.11	0.54	0.38	4,00	5,00	3,00	4,00	5,00	3,00	2,00	4,00	5,00	4,00	4,00	4,00	3,00	3,00	5,00	3,00	4,00	4,00	4,00	4,00	4,00	4,00	4,00	5,00	5,00	3,00	3,00	5,00	1,00	5,00	4,00	4,00	5,00
247	0	58	2	2	5	40	19	1	202	83.33	50	50				5,00	5,00	4,00	4,00	2,00			3,00	4,00
248	0	49	2	2	1	29	15	1	66	75	66.67	25					4,00	4,00	4,00	3,00	4,00	1,00	4,00	4,00	4,00	4,00	3,00	3,00	4,00	3,00	4,00	3,00	3,00	3,00	4,00	3,00	4,00	3,00	5,00	3,00	3,00	2,00	5,00	1,00	3,00	3,00	2,00	3,00
249	1	36	2	2	5	13	11	0	30	91.67	66.67	43.75	0.82	0.56	0.22	3,00	4,00	5,00	5,00	2,00	1,00	1,00	3,00	4,00	4,00	3,00	4,00	4,00	5,00	4,00	3,00	4,00	5,00	4,00	4,00	4,00	4,00	4,00	5,00	5,00	3,00	3,00	5,00	4,00	3,00	4,00	5,00	5,00
250	1	38	2	2	2	12	1	1	12	75	58.33	87.5	2.37	-0.85	0.39	5,00	3,00	1,00	5,00	5,00	5,00	1,00	5,00	5,00	3,00	3,00	3,00	5,00	5,00	5,00	3,00	3,00	5,00	5,00	3,00	3,00	5,00	3,00	5,00	5,00	5,00	3,00	4,00	5,00	5,00	3,00	5,00	5,00
251	1	51	2	2	1	31	16	1	15	75	83.33	68.75	0.19	-0.92	-0.03	4,00	4,00	3,00	4,00	3,00	4,00	3,00	4,00	4,00	3,00	3,00	3,00	4,00	3,00	4,00	4,00	4,00	4,00	4,00	4,00	3,00	4,00	3,00	5,00	5,00	3,00	3,00	3,00	2,00	4,00	3,00	4,00	3,00
252	1	43	2	2	2	22	17	1	16	100	75	50	-0.75	0.81	1.89	5,00	5,00	4,00	5,00	5,00	2,00	2,00	2,00	5,00	5,00	2,00	4,00	5,00	4,00	5,00	5,00	4,00	4,00	5,00	5,00	4,00	4,00	2,00	5,00	5,00	3,00	4,00	5,00	2,00	4,00	2,00	2,00	5,00
253	1	49	2	2	5	30	15	1	70	75	75	50	-1.19	-0.78	0.59	5,00	4,00	4,00	3,00	5,00	4,00	3,00	3,00	4,00	2,00	1,00	4,00	3,00	4,00	4,00	2,00	4,00	4,00	4,00	3,00	3,00	4,00	1,00	4,00	4,00	2,00	1,00	5,00	2,00	4,00	3,00	4,00	4,00
254	1	44	2	3	1	17	6	0	29	83.33	66.67	43.75	1.01	0.73	-0.11	4,00	5,00	4,00	5,00	5,00	3,00	1,00	4,00	4,00	5,00	4,00	4,00	4,00	4,00	4,00	4,00	3,00	4,00	4,00	4,00	4,00	4,00	5,00	3,00	5,00	4,00	4,00	4,00	3,00	5,00	4,00	4,00	5,00
255	0	49	2	2	1	18	13	1	17	75	41.67	68.75				5,00	4,00	4,00	5,00	2,00	5,00	1,00	4,00	4,00	4,00	5,00	4,00	4,00	5,00	4,00	3,00	4,00	4,00	4,00	4,00	4,00	4,00	3,00	4,00		4,00	4,00	4,00	4,00	4,00	4,00	4,00	3,00
256	1	42	2	2	1	20	3	0	23	83.33	50	50	-1.54	-0.76	-0.89	4,00	2,00	3,00	3,00	4,00	2,00	1,00	3,00	4,00	3,00	4,00	3,00	2,00	4,00	3,00	4,00	4,00	3,00	4,00	2,00	2,00	4,00	4,00	5,00	3,00	2,00	1,00	5,00	2,00	4,00	2,00	2,00	4,00
257	1	44	2	2	3	27	7	0	20	66.67	50	50	0.04	0.13	0.24	5,00	4,00	4,00	4,00	5,00	5,00	2,00	4,00	4,00	4,00	2,00	3,00	4,00	4,00	4,00	4,00	4,00	4,00	4,00	4,00	3,00	4,00	3,00	5,00	4,00	4,00	3,00	5,00	3,00	4,00	4,00	4,00	4,00
258	1	48	1	3	2	25	12	1	221	75	75	56.25	-0.24	-0.62	-0.43	4,00	4,00	3,00	4,00	4,00	3,00	2,00	4,00	4,00	3,00	3,00	3,00	4,00	4,00	3,00	4,00	4,00	4,00	3,00	4,00	3,00	4,00	3,00	4,00	4,00	3,00	3,00	4,00	3,00	4,00	4,00	3,00	4,00
259	1	32	2	2	2	8	2	1	23	66.67	50	43.75	-1.03	-0.01	-0.83	4,00	4,00	3,00	4,00	3,00	4,00	3,00	5,00	4,00	4,00	3,00	3,00	4,00	5,00	3,00	2,00	3,00	3,00	4,00	3,00	4,00	4,00	1,00	5,00	3,00	4,00	2,00	5,00	2,00	4,00	2,00	3,00	4,00
260	1	44	1	2	4	20	14	1	125	75	75	50	-0.02	1.36	-1.08	4,00	4,00	4,00	4,00	5,00	4,00	1,00	3,00	4,00	5,00	4,00	5,00	4,00	5,00	3,00	4,00	4,00	4,00	3,00	3,00	4,00	4,00	4,00	5,00	3,00	4,00	3,00	5,00	4,00	4,00	4,00	3,00	2,00
261	1	48	2	2	5	26	9	1	9	75	91.67	100	-1.66	-0.18	0.64	4,00	4,00	4,00	4,00	5,00	4,00	1,00	4,00	4,00	4,00	2,00	3,00	3,00	3,00	4,00	3,00	3,00	4,00	4,00	4,00	4,00	4,00	3,00	4,00	4,00	2,00	2,00	5,00	1,00	3,00	3,00	2,00	5,00
262	1	60	2	3	1	42	12	1	4	91.67	75	43.75	-0.15	-0.4	-1.72	3,00	4,00	3,00	4,00	5,00	3,00	2,00	4,00	3,00	3,00	4,00	4,00	3,00	4,00	4,00	2,00	3,00	3,00	3,00	4,00	2,00	3,00	1,00	5,00	4,00	4,00	2,00	5,00	3,00	4,00	4,00	3,00	5,00
263	1	45	1	3	2	25	4	1	23	91.67	91.67	50	0.42	0.17	0.68	5,00	5,00	4,00	4,00	2,00	5,00	4,00	2,00	5,00	4,00	3,00	3,00	4,00	4,00	4,00	3,00	4,00	5,00	4,00	4,00	4,00	4,00	3,00	5,00	5,00	4,00	4,00	5,00	4,00	4,00	3,00	4,00	5,00
264	1	47	2	2	2	20	12	1	34	75	66.67	100	-0.4	0.5	0.52	5,00	5,00	4,00	4,00	4,00	4,00	1,00	3,00	4,00	5,00	3,00	3,00	4,00	3,00	3,00	3,00	4,00	4,00	5,00	4,00	5,00	4,00	3,00	5,00	4,00	4,00	4,00	5,00	3,00	4,00	3,00	2,00	5,00
265	1	46	2	2	1	21	2	1	11	75	83.33	37.5	-0.4	-1.28	2.52	5,00	4,00	4,00	4,00	5,00	5,00	3,00	4,00	5,00	3,00	1,00	1,00	4,00	5,00	5,00	3,00	5,00	5,00	5,00	5,00	1,00	5,00	1,00	5,00	5,00	2,00	1,00	5,00	3,00	5,00	1,00	5,00	5,00
266	0	60	2	2	5	40	33	1	265	66.67	33.33	31.25				5,00	5,00	3,00	3,00	5,00	3,00		3,00	4,00	5,00	4,00	4,00	3,00	4,00	4,00	2,00	3,00	4,00	5,00	4,00	4,00	4,00	1,00	4,00	4,00	1,00	2,00	5,00	1,00	2,00	4,00	3,00	5,00
267	1	54	2	2	1	34	17	1	16	66.67	66.67	68.75	-0.43	0.54	-0.15	4,00	4,00	4,00	4,00	5,00	2,00	1,00	3,00	4,00	5,00	3,00	3,00	3,00	4,00	4,00	3,00	3,00	4,00	4,00	4,00	3,00	4,00	3,00	5,00	4,00	3,00	3,00	5,00	1,00	4,00	4,00	4,00	5,00
268	1	54	2	2	4	37	26	1	162	75	83.33	56.25	0.66	0.34	0.08	5,00	4,00	3,00	4,00	5,00	5,00	3,00	5,00	5,00	4,00	4,00	4,00	3,00	4,00	4,00	4,00	4,00	4,00	4,00	4,00	4,00	4,00	3,00	5,00	4,00	4,00	4,00	5,00	4,00	5,00	4,00	4,00	5,00
269	1	50	2	2	2	26	18	1	300	83.33	83.33	56.25	1.71	-2.59	-1.6	4,00	4,00	2,00	5,00	5,00	4,00	1,00	2,00	2,00	1,00	2,00	1,00	1,00	2,00	5,00	3,00	1,00	5,00	4,00	1,00	3,00	2,00	4,00	4,00	5,00	4,00	2,00	5,00	4,00	5,00	2,00	4,00	5,00
270	0	50	2	2	3	25	5	1	61	83.33	83.33	25					4,00	4,00	4,00	5,00	3,00	2,00	2,00	4,00	4,00	4,00	4,00	2,00	2,00	4,00	3,00	2,00	4,00	4,00	3,00	3,00	4,00	2,00	4,00	4,00	2,00	2,00	4,00	3,00	4,00	3,00	3,00	5,00
271	1	42	2	2	2	19	7	0	13	100	83.33	18.75	-0.4	0.69	-1.72	4,00	4,00	4,00	4,00	5,00	4,00	1,00	3,00	4,00	4,00	4,00	3,00	3,00	3,00	2,00	1,00	1,00	4,00	3,00	4,00	4,00	4,00	2,00	5,00	4,00	2,00	1,00	5,00	1,00	5,00	4,00	4,00	5,00
272	1	33	1	2	1	11	1	1	26	91.67	66.67	25	0.45	-0.41	-1.44	4,00	4,00	3,00	5,00	3,00	5,00	2,00	4,00	4,00	4,00	4,00	3,00	5,00	2,00	3,00	5,00	5,00	4,00	3,00	3,00	3,00	3,00	1,00	4,00	3,00	2,00	4,00	4,00	4,00	5,00	5,00	4,00	4,00
273	1	40	2	2	1	15	13	1	7	50	33.33	56.25	-0.97	-1.09	0.24	4,00	4,00	3,00	4,00	5,00	5,00	2,00	3,00	4,00	3,00	2,00	3,00	4,00	3,00	3,00	2,00	4,00	4,00	4,00	4,00	3,00	4,00	1,00	4,00	4,00	2,00	1,00	5,00	3,00	4,00	2,00	3,00	5,00
274	1	56	2	2	1	37	4	0	28	83.33	75	50	0.3	-0.38	-0.86	4,00	4,00	3,00	4,00	5,00	4,00	2,00	4,00	4,00	4,00	4,00	3,00	4,00	3,00	4,00	3,00	4,00	4,00	3,00	4,00	3,00	3,00	3,00	5,00	4,00	4,00	3,00	5,00	3,00	4,00	3,00	4,00	4,00
275	1	56	2	3	3	30	22	1	122	75	91.67	25	1	0.92	0.45	5,00	4,00	4,00	5,00	5,00	5,00	1,00	3,00	4,00	4,00	3,00	4,00	3,00	5,00	4,00	4,00	4,00	5,00	4,00	5,00	4,00	4,00	5,00	5,00	5,00	4,00	3,00	5,00	4,00	5,00	4,00	4,00	4,00
276	0	54	2	3	2	19	4	1	30	83.33	75	68.75				3,00	3,00	3,00	4,00	5,00	4,00	3,00	4,00	4,00	4,00	3,00	4,00	3,00	5,00	4,00	3,00	1,00	4,00	4,00	3,00	4,00	4,00	3,00	5,00		4,00	3,00	5,00	2,00	5,00			5,00
277	1	36	2	2	4	13	12	0	8	91.67	91.67	68.75	1.77	1.33	1.17	5,00	5,00	4,00	5,00	5,00	5,00	5,00	5,00	5,00	5,00	3,00	5,00	5,00	5,00	5,00	5,00	5,00	5,00	5,00	5,00	3,00	5,00	5,00	5,00	4,00	5,00	5,00	5,00	5,00	5,00	5,00	5,00	5,00
278	1	39	2	3	4	16	11	1	70	83.33	91.67	50	-0.48	0.61	0.5	4,00	5,00	4,00	4,00	4,00	4,00	2,00	2,00	4,00	5,00	3,00	4,00	4,00	4,00	4,00	3,00	5,00	4,00	4,00	5,00	3,00	4,00	3,00	5,00	4,00	3,00	3,00	5,00	3,00	4,00	3,00	4,00	3,00
279	1	43	2	2	5	10	5	1	28	83.33	66.67	50	0.1	-0.57	0.54	4,00	4,00	4,00	4,00	5,00	4,00	2,00	4,00	4,00	3,00	3,00	4,00	4,00	4,00	4,00	3,00	4,00	4,00	4,00	4,00	4,00	4,00	3,00	4,00	4,00	3,00	3,00	5,00	4,00	4,00	2,00	4,00	5,00
280	1	43	2	2	1	20	10	0	25	75	66.67	100	0.31	-0.84	0.2	5,00	4,00	3,00	4,00	4,00	4,00	3,00	4,00	4,00	3,00	2,00	3,00	3,00	4,00	4,00	3,00	4,00	4,00	4,00	4,00	3,00	4,00	3,00	4,00	4,00	4,00	3,00	4,00	4,00	4,00	4,00	4,00	4,00
281	1	40	2	2	1	18				75	58.33	12.5	-0.22	-0.98	-0.31	3,00	4,00	2,00	3,00	5,00	4,00	3,00	3,00	4,00	4,00	4,00	4,00	3,00	3,00	4,00	2,00	4,00	4,00	3,00	4,00	4,00	4,00	3,00	3,00	4,00	3,00	2,00	5,00	3,00	4,00	3,00	4,00	4,00
282	1	47	2	2	1	28	15	0	50	75	50	75	-0.63	-0.29	-0.34	4,00	5,00	3,00	4,00	4,00	4,00	1,00	3,00	3,00	4,00	2,00	2,00	2,00	4,00	3,00	4,00	4,00	4,00	4,00	4,00	3,00	3,00	3,00	5,00	4,00	3,00	3,00	5,00	2,00	4,00	4,00	4,00	4,00
283	1	52	1	2	1	34	17	0	73	83.33	50	68.75	0.81	-0.26	-0.16	5,00	4,00	3,00	4,00	5,00	5,00	4,00	4,00	4,00	3,00	5,00	4,00	3,00	4,00	5,00	1,00	5,00	4,00	4,00	4,00	4,00	3,00	5,00	4,00	5,00	4,00	1,00	5,00	4,00	5,00	3,00	4,00	5,00
284	0	45	2	2	1	5	5	0	2	83.33	58.33	56.25				4,00	5,00	4,00	5,00	5,00	5,00	3,00	5,00	5,00	4,00	4,00	4,00		4,00	4,00	4,00	4,00	4,00	4,00	5,00	5,00	5,00	5,00	5,00	4,00	5,00	3,00	5,00	4,00	4,00	4,00	4,00	4,00
285	1	45	2	2	1	15	3	0	8	100	66.67	31.25	0.79	0.37	-0.93	2,00	3,00	4,00	5,00	5,00	5,00	3,00	5,00	5,00	5,00	4,00	4,00	4,00	4,00	4,00	4,00	5,00	5,00	3,00	4,00	2,00	3,00	4,00	5,00	5,00	5,00	4,00	5,00	2,00	4,00	4,00	4,00	5,00
286	1	49	2	2	4	29	4	1	11	100	100	18.75	1.41	1.23	0.61	5,00	5,00	5,00	5,00	5,00	4,00	1,00	4,00	4,00	5,00	5,00	5,00	4,00	5,00	4,00	2,00	4,00	5,00	5,00	5,00	2,00	5,00	1,00	5,00	5,00	5,00	4,00	5,00	5,00	5,00	3,00	5,00	5,00
287	1	36	2	2	2	11	7	1	70	75	91.67	25	-0.68	-0.18	0.55	5,00	2,00	4,00	4,00	4,00	3,00	3,00	5,00	4,00	5,00	4,00	3,00	2,00	5,00	5,00	3,00	4,00	3,00	5,00	3,00	3,00	4,00	1,00	5,00	5,00	3,00	3,00	5,00	3,00	2,00	3,00	4,00	5,00
288	1	55	2	3	5	25	19	0	9	83.33	66.67	25	-2.37	-1.42	-1.5	3,00	3,00	2,00	4,00	5,00	4,00	2,00	3,00	4,00	3,00	3,00	2,00	2,00	4,00	3,00	2,00	3,00	2,00	3,00	2,00	2,00	3,00	3,00	2,00	3,00	3,00	2,00	5,00	1,00	3,00	3,00	1,00	5,00
289	1	44	2	2	2	23	11	1	870	83.33	58.33	50	1.19	1.5	1.34	5,00	5,00	4,00	5,00	4,00	5,00	3,00	5,00	5,00	5,00	4,00	5,00	4,00	5,00	5,00	4,00	4,00	5,00	5,00	5,00	4,00	5,00	3,00	5,00	5,00	4,00	3,00	5,00	5,00	4,00	5,00	5,00	5,00
290	0	43	1	3	1	7	7	1	30	66.67	50
291	0		2	2	1	22	4	0	14	66.67	66.67	18.75	-0.88	-1.1	-0.48	4,00	4,00	2,00	3,00	5,00	3,00	1,00	1,00	4,00	3,00	3,00	3,00	3,00	4,00	4,00	2,00	4,00	3,00	3,00	4,00	3,00	3,00	3,00	4,00	3,00	3,00	3,00	4,00	3,00	3,00	4,00	3,00	5,00
292	1	58	2	2	2	9	3	1	12	100	91.67	43.75	1.19	0.71	-0.16	4,00	5,00	3,00	4,00	5,00	2,00	1,00	2,00	4,00	5,00	4,00	4,00	4,00	4,00	4,00	4,00	4,00	4,00	4,00	4,00	4,00	4,00	3,00	5,00	5,00	3,00	3,00	5,00	5,00	5,00	5,00	4,00	5,00
293	1	47	2	2	4	21	2	0	9	75	58.33	25	-1.35	0.14	-0.95	4,00	4,00	3,00	4,00	4,00	4,00	1,00	3,00	4,00	4,00	3,00	3,00	4,00	5,00	3,00	3,00	3,00	4,00	3,00	3,00	2,00	4,00	3,00	4,00	3,00	3,00	2,00	5,00	2,00	4,00	3,00	2,00	4,00
294	1	44	2	2	4	6	6	1	215	75	50	56.25	0.99	-0.72	-0.67	3,00	3,00	2,00	4,00	4,00	5,00	1,00	2,00	4,00	4,00	3,00	4,00	4,00	3,00	4,00	3,00	3,00	4,00	4,00	4,00	4,00	4,00	4,00	4,00	4,00	4,00	3,00	4,00	4,00	4,00	4,00	4,00	4,00
295	1	38	2	2	5	17	11	0	6	83.33	58.33	75	-0.13	0.31	-0.21	5,00	5,00	4,00	4,00	4,00	5,00	1,00	5,00	3,00	4,00	3,00	4,00	4,00	5,00	3,00	1,00	5,00	4,00	4,00	4,00	2,00	4,00	3,00	4,00	4,00	3,00	3,00	5,00	4,00	5,00	3,00	4,00	5,00
296	1	50	2	2	5	28	7	1	126	58.33	50	75	-0.24	-0.41	0.41	4,00	4,00	4,00	4,00	4,00	4,00	3,00	3,00	4,00	3,00	3,00	3,00	2,00	5,00	4,00	3,00	4,00	4,00	4,00	4,00	4,00	4,00	3,00	4,00	4,00	4,00	4,00	5,00	3,00	4,00	3,00	4,00	2,00
297	1	60	2	3	1	20	12	1	10	100	50	43.75	0.27	0	-0.11	5,00	5,00	4,00	4,00	5,00	5,00	2,00	2,00	4,00	4,00	4,00	3,00	1,00	5,00	3,00	2,00	5,00	5,00	3,00	5,00	2,00	3,00	2,00	5,00	5,00	4,00	3,00	4,00	5,00	4,00	4,00	4,00	5,00
298	1	38	2	3	1	15	5	1	62	58.33	50	50	-0.43	0.16	-1.32	5,00	4,00	4,00	4,00	3,00	4,00	4,00	3,00	4,00	4,00	2,00	3,00	4,00	4,00	3,00	2,00	4,00	3,00	2,00	4,00	4,00	3,00	3,00	5,00	3,00	4,00	4,00	5,00	3,00	4,00	3,00	4,00	3,00
299	1	23	2	3	2	32	21	1	200	100	58.33	75	0.24	1.39	0.97	5,00	5,00	4,00	4,00	5,00	5,00	1,00	3,00	5,00	5,00	3,00	5,00	4,00	5,00	5,00	3,00	4,00	5,00	4,00	4,00	4,00	4,00	3,00	5,00	5,00	4,00	3,00	5,00	3,00	4,00	4,00	4,00	5,00
300	1	60	1	2	2	24	5	1	111	91.67	66.67	31.25	0.71	0.63	1.23	4,00	5,00	3,00	4,00	5,00	5,00	1,00	4,00	5,00	5,00	3,00	4,00	4,00	4,00	4,00	4,00	4,00	5,00	5,00	5,00	5,00	4,00	4,00	5,00	5,00	4,00	3,00	5,00	4,00	4,00	4,00	4,00	5,00
301	1	48	2	2	2	26	15	1	80	66.67	50	25	1.03	-0.48	-0.31	4,00	4,00	3,00	4,00	4,00	3,00	3,00	4,00	4,00	4,00	4,00	4,00	4,00	4,00	4,00	4,00	4,00	4,00	4,00	4,00	4,00	4,00	4,00	4,00	4,00	4,00	4,00	2,00	4,00	4,00	4,00	4,00	2,00
302	1	30	2	2	2	4	2	0	18	58.33	33.33	56.25	-1.84	-1.61	-2.75	3,00	2,00	3,00	5,00	5,00	4,00	5,00	3,00	3,00	2,00	2,00	2,00	4,00	4,00	1,00	1,00	4,00	2,00	3,00	3,00	1,00	2,00	2,00	4,00	3,00	1,00	1,00	5,00	2,00	3,00	2,00	3,00	3,00
303	1	48	2	3	1	18	10	1	15	75	50	75	0.43	-1.82	0.38	4,00	4,00	2,00	4,00	5,00	5,00	1,00	1,00	4,00	3,00	3,00	3,00	5,00	1,00	5,00	1,00	4,00	5,00	4,00	4,00	3,00	4,00	1,00	2,00	4,00	3,00	1,00	5,00	4,00	4,00	4,00	4,00	5,00
304	1	40	2	2	2	12	1	0	20	75	50	18.75	-0.23	0.85	0.54	4,00	4,00	4,00	4,00	5,00	1,00	1,00	4,00	5,00	5,00	4,00	4,00	3,00	5,00	3,00	3,00	4,00	4,00	5,00	3,00	4,00	5,00	3,00	4,00	5,00	3,00	1,00	5,00	3,00	5,00	3,00	3,00	4,00
305	0	45	2	2	1	7	3	1	9	83.33	50	37.5				5,00	4,00	3,00	3,00	3,00	4,00	2,00	4,00	4,00	4,00	2,00	3,00	3,00	4,00	4,00	4,00	4,00	3,00		4,00	4,00	4,00	2,00	4,00	3,00	3,00	4,00	5,00	2,00	3,00	4,00	4,00	3,00
306	1	46	2	2	3	21	3	1	570	91.67	91.67	25	-1.04	0.71	-0.85	5,00	4,00	4,00	4,00	3,00	5,00	2,00	3,00	4,00	4,00	4,00	4,00	4,00	4,00	3,00	3,00	4,00	3,00	3,00	4,00	3,00	4,00	3,00	4,00	3,00	3,00	3,00	5,00	3,00	4,00	4,00	3,00	3,00
307	1	43	1	2	1	20	17	1	34	75	66.67	43.75	-0.47	0.19	0.28	4,00	5,00	4,00	3,00	5,00	4,00	1,00	4,00	4,00	4,00	3,00	4,00	4,00	3,00	4,00	4,00	4,00	4,00	4,00	4,00	3,00	4,00	3,00	5,00	4,00	3,00	2,00	5,00	3,00	4,00	4,00	3,00	5,00
308	1	45	2	2	1	27	4	1	90	75	66.67	43.75	-0.41	0.08	-0.45	4,00	4,00	3,00	4,00	4,00	4,00	2,00	2,00	4,00	4,00	3,00	4,00	3,00	4,00	3,00	4,00	4,00	4,00	3,00	4,00	3,00	4,00	4,00	4,00	4,00	3,00	4,00	5,00	3,00	4,00	4,00	3,00	5,00
309	0		2	2	4	32	14	1	24	91.67	50	75	-0.49	-1.12	-1.31	3,00	4,00	3,00	3,00	5,00	4,00	2,00	3,00	4,00	3,00	3,00	3,00	4,00	3,00	3,00	2,00	4,00	4,00	2,00	3,00	3,00	3,00	2,00	4,00	4,00	3,00	2,00	5,00	3,00	4,00	3,00	3,00	4,00
310	1	47	2	3	2	20	8		48	91.67	75	43.75	0.2	0.42	-1.12	4,00	4,00	3,00	4,00	5,00	4,00	1,00	2,00	4,00	5,00	4,00	4,00	1,00	4,00	3,00	2,00	3,00	4,00	3,00	3,00	4,00	4,00	2,00	5,00	4,00	3,00	2,00	5,00	4,00	5,00	3,00	4,00	5,00
311	1	40	1	2	2	11	4	1	8	100	91.67	62.5	-0.48	1.69	0.76	5,00	3,00	5,00	4,00	2,00	3,00	1,00	2,00	5,00	5,00	3,00	5,00	3,00	5,00	5,00	3,00	5,00	4,00	4,00	5,00	4,00	4,00	4,00	5,00	4,00	2,00	2,00	5,00	3,00	4,00	5,00	5,00	1,00
312	1	45	2	2	2	18	9	1	70	91.67	66.67	75	1.75	0.45	-0.21	5,00	3,00	4,00	5,00	5,00	3,00	2,00	4,00	4,00	5,00	4,00	4,00	4,00	5,00	4,00	3,00	3,00	5,00	4,00	3,00	3,00	5,00	4,00	4,00	5,00	5,00	3,00	5,00	5,00	4,00	3,00	5,00	5,00
313	1	43	2	2	1	18	14	1	50	91.67	83.33	56.25	0.74	-0.66	1.3	4,00	1,00	5,00	4,00	5,00	1,00	1,00	3,00	4,00	5,00	4,00	2,00	5,00	4,00	5,00	4,00	5,00	5,00	5,00	4,00	4,00	5,00	1,00	5,00	5,00	2,00	1,00	5,00	5,00	4,00	3,00	3,00	5,00
314	0	39	2	3	2	20	7	1	27	100	100	50				5,00	5,00	5,00	5,00	5,00	5,00	5,00	5,00	5,00	5,00	5,00	4,00	5,00	5,00	5,00	4,00	4,00	4,00	4,00	4,00	5,00	5,00	5,00	5,00	5,00	5,00	5,00	5,00		4,00	3,00	3,00	5,00
315	0	50		3	2	25	25	1	176	83.33	33.33	62.5	0.89	0.53	0.6	4,00	5,00	4,00	5,00	5,00	2,00	2,00	2,00	4,00	4,00	2,00	3,00	5,00	5,00	4,00	4,00	5,00	4,00	5,00	5,00	3,00	4,00	4,00	5,00	4,00	4,00	3,00	5,00	4,00	5,00	5,00	4,00	5,00
316	1	53	2	2	3	36	5	1	123	91.67	58.33	50	0.78	0.78	0.72	4,00	3,00	5,00	5,00	5,00	3,00	3,00	5,00	5,00	5,00	5,00	5,00	3,00	3,00	5,00	2,00	3,00	5,00	5,00	5,00	4,00	5,00	3,00	4,00	5,00	4,00	3,00	5,00	3,00	5,00	3,00	3,00	5,00
317	1	53	2	3	2	33	7	1	15	83.33	66.67	31.25	-0.16	-0.44	-0.27	5,00	2,00	3,00	4,00	4,00	5,00	1,00	3,00	4,00	4,00	3,00	3,00	3,00	4,00	3,00	3,00	3,00	4,00	4,00	4,00	4,00	4,00	3,00	4,00	4,00	3,00	3,00	5,00	4,00	4,00	3,00	3,00	4,00
318	1	30	2	2	2	7	4	0	15	91.67	75	75	1.3	0.39	-0.31	4,00	4,00	4,00	5,00	5,00	4,00	2,00	4,00	4,00	4,00	4,00	5,00	4,00	3,00	4,00	3,00	4,00	4,00	4,00	4,00	4,00	4,00	4,00	5,00	5,00	5,00	4,00	5,00	4,00	4,00	3,00	4,00	5,00
319	1	40	2	3	2	18	2	0	13	75	58.33	62.5	0.17	-0.18	-0.02	5,00	3,00	2,00	4,00	3,00	4,00	1,00	4,00	5,00	3,00	3,00	4,00	2,00	4,00	4,00	4,00	3,00	3,00	4,00	3,00	4,00	5,00	3,00	4,00	4,00	4,00	4,00	5,00	3,00	5,00	4,00	4,00	4,00
320	1	51	2	2	4	32	19	1	312	83.33	66.67	75	1.32	0.4	0.93	5,00	5,00	3,00	5,00	5,00	4,00	1,00	3,00	5,00	4,00	1,00	4,00	5,00	4,00	5,00	3,00	2,00	5,00	5,00	3,00	4,00	5,00	1,00	5,00	5,00	4,00	2,00	5,00	4,00	5,00	3,00	5,00	4,00
321	1	49	2	2	2	30	3	0	24	75	58.33	75	-1.02	0.26	0.27	4,00	5,00	4,00	3,00	5,00	4,00	3,00	4,00	4,00	4,00	3,00	3,00	4,00	5,00	4,00	4,00	5,00	3,00	3,00	4,00	4,00	4,00	4,00	4,00	3,00	3,00	2,00	5,00	3,00	3,00	5,00	4,00	3,00
322	1	47	2	2	3	28	11	0	31	83.33	50	75	-0.17	0.1	0.14	4,00	3,00	4,00	4,00	4,00	5,00	1,00	4,00	4,00	4,00	3,00	4,00	4,00	5,00	4,00	4,00	4,00	4,00	4,00	4,00	3,00	4,00	2,00	4,00	4,00	3,00	1,00	5,00	4,00	4,00	4,00	4,00	5,00
323	0	56	1	2	4	29	26	1	56	100	83.33	56.25				4,00	4,00	4,00	5,00	5,00	5,00	1,00	3,00	3,00	2,00	2,00	4,00	4,00	2,00	4,00	3,00	3,00	5,00	4,00	4,00	4,00	4,00	2,00	5,00	4,00	4,00	2,00	5,00		4,00	2,00	4,00	5,00
324	1	54	1	2	2	34	21	1	35	83.33	50	62.5	0.07	1.06	0.14	5,00	4,00	3,00	5,00	5,00	5,00	4,00	5,00	5,00	4,00	4,00	5,00	5,00	4,00	4,00	5,00	5,00	4,00	3,00	5,00	4,00	4,00	3,00	5,00	5,00	3,00	4,00	5,00	1,00	5,00	4,00	4,00	5,00
325	1	49	2	2	1	23	4	1	6	83.33	75	50	0.6	-0.21	-0.01	4,00	4,00	3,00	5,00	4,00	3,00	2,00	3,00	4,00	3,00	2,00	4,00	4,00	4,00	4,00	4,00	4,00	4,00	4,00	4,00	4,00	4,00	3,00	5,00	4,00	3,00	3,00	4,00	4,00	4,00	4,00	4,00	3,00
326	1	45	2	2	2	25	7	1	50	50	50	68.75	-0.1	-2.16	-0.35	3,00	3,00	2,00	3,00	3,00	3,00	2,00	3,00	3,00	3,00	2,00	3,00	2,00	3,00	2,00	3,00	5,00	4,00	3,00	5,00	5,00	4,00	3,00	3,00	3,00	3,00	4,00	3,00	3,00	4,00	4,00	4,00	5,00
327	1	53	2	2	2	13	5	0	2	50	41.67	100	-0.3	-1.02	-0.5	4,00	4,00	3,00	4,00	5,00	3,00	2,00	4,00	4,00	3,00	3,00	3,00	3,00	4,00	3,00	4,00	3,00	4,00	3,00	3,00	3,00	4,00	1,00	4,00	4,00	4,00	2,00	5,00	3,00	5,00	1,00	3,00	5,00
328	1	40	2	2	1	14	6	0	5	75	58.33	25	-2.39	-0.19	-1.88	3,00	4,00	2,00	4,00	2,00	2,00	1,00	4,00	4,00	4,00	5,00	3,00	3,00	5,00	3,00	4,00	2,00	2,00	3,00	3,00	2,00	3,00	1,00	4,00	2,00	3,00	1,00	5,00	2,00	3,00	2,00	2,00	3,00
329	1	45	2	2	1	18	2	1	9	75	41.67	37.5	-1.58	-3.38	-0.02	2,00	4,00	3,00	1,00	5,00	2,00	3,00	5,00	4,00	2,00	5,00	3,00	1,00	3,00	2,00	4,00	5,00	2,00	5,00	3,00	1,00	4,00	3,00	2,00	1,00	4,00	5,00	2,00	3,00	2,00	2,00	4,00	5,00
330	1	43	1	2	1	17	15	1	42	83.33	75	18.75	0.25	-0.5	-0.29	5,00	3,00	4,00	4,00	2,00	3,00	5,00	4,00	4,00	4,00	4,00	3,00	4,00	4,00	5,00	3,00	4,00	3,00	4,00	4,00	3,00	4,00	5,00	4,00	4,00	3,00	2,00	2,00	4,00	3,00	4,00	4,00	2,00
331	1	42	2	2	2	20	5	1	32	83.33	50	56.25	0.69	0.07	0.41	4,00	4,00	3,00	5,00	5,00	5,00	4,00	4,00	4,00	4,00	4,00	4,00	3,00	5,00	4,00	4,00	5,00	5,00	4,00	5,00	3,00	4,00	4,00	5,00	5,00	4,00	3,00	5,00	4,00	4,00	3,00	4,00	5,00
332	1	55	2	2	2	12	5	1	80	91.67	50	68.75	1.38	0.05	0.64	4,00	4,00	4,00	5,00	5,00	4,00	2,00	4,00	4,00	4,00	4,00	4,00	3,00	3,00	5,00	3,00	5,00	5,00	5,00	4,00	4,00	4,00	4,00	5,00	5,00	4,00	3,00	5,00	3,00	5,00	3,00	5,00	5,00
333	1	54	1	3	2	15	4	1	20	75	58.33	50	-1.12	-1.59	-2.7	2,00	2,00	2,00	3,00	4,00	3,00	3,00	3,00	3,00	3,00	4,00	3,00	3,00	3,00	2,00	3,00	3,00	3,00	2,00	3,00	3,00	3,00	2,00	4,00	3,00	2,00	2,00	5,00	2,00	4,00	3,00	2,00	5,00
334	1	37	1	2	3	14	13	1	3	100	83.33	56.25	1.04	-1.02	0.91	3,00	4,00	4,00	4,00	5,00	1,00	1,00	1,00	5,00	3,00	3,00	2,00	5,00	5,00	4,00	2,00	4,00	5,00	4,00	3,00	5,00	4,00	2,00	4,00	5,00	3,00	3,00	5,00	5,00	3,00	3,00	5,00	5,00
335	1	40	1	2	3	13	10	1	7	100	100	18.75	1.41	1.62	1.72	5,00	5,00	4,00	5,00	5,00	5,00	1,00	3,00	5,00	5,00	3,00	5,00	5,00	5,00	5,00	4,00	5,00	5,00	5,00	5,00	5,00	5,00	3,00	5,00	5,00	4,00	1,00	5,00	5,00	5,00	5,00	5,00	5,00
336	1	39	1	3	4	20	4	0	4	58.33	37.5	50	0.84	-1.35	0.67	4,00	4,00	4,00	3,00	5,00	3,00	3,00	4,00	4,00	3,00	4,00	3,00	3,00	4,00	4,00	4,00	4,00	5,00	3,00	5,00	4,00	4,00	3,00	4,00	5,00	5,00	4,00	4,00	4,00	4,00	2,00	4,00	5,00
337	0	30	2	2	2	8	3	0	5	50	16.67		-0.84	-0.79	-0.11	5,00	2,00	1,00	3,00	4,00	5,00	1,00	3,00	5,00	4,00	4,00	3,00	3,00	4,00	4,00	3,00	4,00	3,00	3,00	3,00	2,00	5,00	4,00	5,00	5,00	4,00	4,00	4,00	2,00	1,00	4,00	3,00	5,00
338	1	45	2	2	2	20	6	1	16	91.67	33.33	0	0.27	0.97	0.91	5,00	5,00	4,00	4,00	5,00	4,00	2,00	3,00	4,00	5,00	4,00	5,00	4,00	4,00	5,00	4,00	5,00	4,00	4,00	4,00	3,00	5,00	4,00	5,00	5,00	4,00	4,00	5,00	3,00	4,00	3,00	4,00	4,00
339	1	59	2	2	3	40	30	0	32	100	58.33	37.5	0.96	1.02	0.25	3,00	5,00	4,00	5,00	2,00	5,00	4,00	4,00	5,00	5,00	4,00	4,00	5,00	5,00	5,00	4,00	5,00	5,00	4,00	4,00	4,00	4,00	4,00	5,00	4,00	4,00	4,00	5,00	4,00	5,00	4,00	4,00	5,00
340	1	60	2	2	3	36	8	1	60	62.5	41.67	43.75	-1.25	0.09	1.24	5,00	5,00	5,00	4,00	5,00	5,00	1,00	1,00	5,00	3,00	2,00	3,00	1,00	3,00	4,00	3,00	3,00	4,00	4,00	4,00	4,00	4,00	3,00	5,00	4,00	1,00	1,00	5,00	3,00	4,00	2,00	4,00	4,00
341	1	42	2	2	2	18	6	1	16	91.67	91.67	37.5	0.52	0.06	-0.93	4,00	4,00	4,00	4,00	3,00	4,00	4,00	5,00	4,00	4,00	2,00	4,00	4,00	4,00	2,00	3,00	3,00	4,00	4,00	4,00	3,00	4,00	4,00	4,00	4,00	5,00	4,00	5,00	4,00	4,00	4,00	4,00	5,00
342	1	42	1	3	5	17	7	0	27	75	58.33	50	0.26	1.35	1.71	5,00	5,00	5,00	4,00	5,00	5,00	2,00	4,00	5,00	5,00	3,00	4,00	2,00	5,00	5,00	1,00	4,00	5,00	5,00	4,00	5,00	5,00	5,00	5,00	5,00	3,00	2,00	5,00	4,00	4,00	4,00	4,00	5,00
343	1	35	1	2	4	8		0	29	75	58.33	0	-0.32	0.11	0.26	4,00	4,00	4,00	4,00	2,00	3,00	1,00	3,00	4,00	4,00	3,00	4,00	4,00	4,00	4,00	3,00	4,00	4,00	4,00	4,00	4,00	4,00	3,00	4,00	4,00	3,00	2,00	5,00	3,00	4,00	3,00	4,00	5,00
344	1	40	2	2	2	15	2	1	8	91.67	50	31.25	-0.97	-2.6	-1.68	1,00	1,00	1,00	4,00	5,00	2,00	2,00	3,00	2,00	2,00	2,00	3,00	4,00	4,00	4,00	4,00	4,00	3,00	3,00	2,00	3,00	4,00	2,00	3,00	2,00	2,00	2,00	5,00	1,00	4,00	3,00	2,00	5,00
345	1	49	2	2	1	30	7	0	5	100	83.33	0	1.58	0.8	-0.17	4,00	5,00	4,00	5,00	5,00	3,00	1,00	5,00	5,00	5,00	5,00	4,00	3,00	3,00	4,00	2,00	5,00	5,00	4,00	4,00	3,00	4,00	3,00	5,00	5,00	4,00	3,00	4,00	4,00	5,00	5,00	5,00	5,00
346	1	44	2	2	1	20	2	0	3	41.67	50	68.75	-1.03	0.24	0.43	3,00	4,00	4,00	4,00	4,00	5,00	4,00	3,00	5,00	3,00	2,00	4,00	3,00	5,00	3,00	3,00	4,00	3,00	5,00	5,00	3,00	5,00	2,00	5,00	3,00	4,00	5,00	5,00	2,00	5,00	4,00	2,00	4,00
347	1	44	2	2	4	25	6	0	12	66.67	50	37.5	-2.18	-1.52	-1.95	2,00	4,00	3,00	3,00	4,00	4,00	1,00	2,00	4,00	2,00	4,00	2,00	3,00	4,00	2,00	3,00	3,00	3,00	2,00	2,00	3,00	2,00	2,00	4,00	2,00	2,00	2,00	5,00	2,00	2,00	2,00	3,00	4,00
348	1	42	2	2	3	14	13	0	3	83.33	75	31.25	-0.78	-0.05	-0.44	4,00	4,00	4,00	4,00	4,00	4,00	2,00	2,00	4,00	4,00	3,00	4,00	4,00	4,00	3,00	3,00	3,00	4,00	4,00	3,00	3,00	4,00	2,00	4,00	4,00	3,00	2,00	4,00	2,00	4,00	2,00	3,00	4,00
349	1	49	2	2	2	28	12	1	9	75	75	25	-0.07	0.74	-2.05	4,00	3,00	5,00	4,00	2,00	5,00	4,00	4,00	4,00	5,00	4,00	4,00	4,00	5,00	2,00	4,00	5,00	4,00	2,00	5,00	2,00	2,00	4,00	4,00	3,00	4,00	5,00	5,00	4,00	5,00	4,00	4,00	3,00
350	1	42	2	2	2	13	13	0	4	100	100	50	0	-0.05	0.14	4,00	4,00	3,00	4,00	5,00	5,00	1,00	4,00	4,00	4,00	4,00	4,00	4,00	4,00	4,00	4,00	4,00	4,00	4,00	4,00	4,00	4,00	1,00	4,00	4,00	4,00	2,00	5,00	3,00	4,00	4,00	4,00	5,00
351	1	37	2	3	5	16	16	0	25	83.33	75	50	0.93	1.32	-1.42	5,00	5,00	4,00	5,00	5,00	5,00	1,00	1,00	5,00	4,00	4,00	4,00	3,00	4,00	5,00	1,00	1,00	5,00	4,00	1,00	1,00	4,00	1,00	5,00	5,00	4,00	4,00	5,00	3,00	5,00	5,00	4,00	2,00
352	0	57	2	2	2	39	9	0	6	91.67	66.67	37.5
353	1	47	2	2	2	16	5	1	34	83.33	83.33	37.5	0.64	0.72	-1.1	4,00	4,00	4,00	4,00	5,00	4,00	4,00	4,00	4,00	4,00	4,00	5,00	4,00	4,00	3,00	3,00	3,00	4,00	4,00	3,00	4,00	4,00	4,00	5,00	4,00	4,00	4,00	5,00	3,00	4,00	4,00	4,00	5,00
354	1	54	2	2	5	36	21	0	18	75	58.33	50	0.27	-0.43	0.06	5,00	4,00	3,00	4,00	5,00	4,00	2,00	3,00	4,00	3,00	2,00	4,00	3,00	4,00	3,00	2,00	4,00	5,00	4,00	3,00	4,00	4,00	3,00	4,00	4,00	2,00	3,00	5,00	4,00	5,00	3,00	4,00	5,00
355	1	56	2	2	1	27	16	1	51	83.33	50	37.5	-0.52	-1.16	-0.3	5,00	3,00	4,00	3,00	3,00	4,00	2,00	3,00	3,00	4,00	2,00	3,00	3,00	3,00	4,00	2,00	3,00	3,00	4,00	4,00	4,00	4,00	5,00	3,00	2,00	2,00	3,00	2,00	4,00	4,00	3,00	3,00	3,00
356	1	47	2	2	2	26	5	0	8	83.33	66.67	62.5	-0.43	-0.47	0.41	5,00	5,00	4,00	4,00	5,00	4,00	1,00	5,00	4,00	3,00	2,00	4,00	4,00	5,00	4,00	3,00	5,00	3,00	3,00	4,00	2,00	4,00	2,00	5,00	4,00	3,00	3,00	2,00	3,00	4,00	2,00	4,00	5,00
357	1	50	2	2	2	30	1	1	28	91.67	91.67	31.25	-0.45	-0.11	-0.01	4,00	5,00	3,00	4,00	5,00	5,00	1,00	3,00	4,00	3,00	4,00	3,00	4,00	4,00	4,00	1,00	5,00	4,00	5,00	3,00	1,00	4,00	3,00	5,00	5,00	3,00	2,00	5,00	2,00	4,00	4,00	3,00	5,00
358	1	43	1	3	1	15	3	1	14	91.67	66.67	12.5	0.19	0.98	0.89	5,00	5,00	4,00	5,00	5,00	4,00	3,00	4,00	4,00	4,00	3,00	4,00	4,00	5,00	4,00	4,00	4,00	5,00	4,00	5,00	4,00	5,00	4,00	5,00	4,00	4,00	4,00	5,00	2,00	4,00	4,00	4,00	5,00
359	1	44	1	3	2	22	19	1	52	83.33	83.33	50	-0.07	-0.06	0.25	4,00	4,00	4,00	4,00	5,00	4,00	1,00	4,00	4,00	4,00	3,00	4,00	3,00	4,00	4,00	3,00	4,00	4,00	4,00	3,00	4,00	4,00	3,00	4,00	4,00	3,00	4,00	5,00	3,00	4,00	3,00	4,00	5,00
360	0	45	1	3	1	21	20	0	7	83.33	33.33	43.75				4,00	4,00	4,00	4,00	4,00	5,00	3,00	3,00	4,00	4,00	3,00	3,00	3,00	4,00	3,00	4,00	4,00	4,00	4,00	5,00	4,00	4,00	3,00	4,00	4,00	3,00	3,00	3,00	3,00	4,00	3,00	4,00
361	0	48	2	2	2	29	4	0	24	75	41.67	50				4,00	4,00	2,00	4,00	4,00	5,00	2,00		5,00	3,00	1,00	3,00	2,00	4,00	4,00	2,00	4,00	4,00	4,00	4,00	3,00	4,00	1,00	4,00	4,00	3,00	3,00	5,00	3,00	4,00	3,00	4,00	5,00
362	1	33	2	2	3	10	8	0	2	100	66.67	75	0.48	1.75	1.31	5,00	5,00	5,00	5,00	5,00	5,00	1,00	4,00	5,00	5,00	5,00	5,00	4,00	4,00	5,00	5,00	4,00	4,00	4,00	5,00	5,00	5,00	3,00	5,00	5,00	4,00	3,00	5,00	3,00	5,00	3,00	4,00	5,00
363	1	47	2	2	4	15	10	0	15	83.33	58.33	18.75	-0.71	0.14	-0.31	4,00	4,00	4,00	4,00	5,00	2,00	2,00	1,00	4,00	5,00	3,00	3,00	2,00	4,00	4,00	2,00	2,00	4,00	4,00	2,00	4,00	4,00	3,00	4,00	4,00	2,00	2,00	5,00	3,00	3,00	3,00	3,00	5,00
364	1	35	2	2	2	11	6	1	14	91.67	91.67	43.75	0.38	-0.53	0.46	5,00	5,00	3,00	4,00	5,00	5,00	1,00	4,00	4,00	3,00	3,00	3,00	4,00	3,00	4,00	2,00	3,00	4,00	5,00	4,00	4,00	4,00	3,00	5,00	4,00	5,00	3,00	5,00	3,00	4,00	2,00	4,00	5,00
365	1	33	2	2	2	10	5	1	16	83.33	83.33	56.25	0.87	0.55	0.26	5,00	4,00	5,00	4,00	5,00	4,00	4,00	4,00	5,00	4,00	2,00	4,00	4,00	4,00	4,00	1,00	4,00	4,00	4,00	5,00	3,00	4,00	4,00	5,00	5,00	4,00	5,00	5,00	4,00	5,00	4,00	4,00	5,00
366	1	51	2	2	2	28	7	1	169	100	100	43.75	0.76	1.28	1.94	5,00	5,00	4,00	4,00	5,00	5,00	1,00	4,00	5,00	5,00	3,00	5,00	5,00	5,00	5,00	4,00	5,00	5,00	5,00	5,00	4,00	5,00	4,00	5,00	5,00	4,00	4,00	5,00	5,00	4,00	4,00	4,00	2,00
367	1	50	2	2	1	30	11	1	4	100	91.67	37.5	0.59	1.15	0.64	4,00	5,00	4,00	5,00	4,00	5,00	3,00	5,00	5,00	4,00	3,00	5,00	3,00	5,00	5,00	2,00	5,00	5,00	5,00	4,00	1,00	5,00	5,00	5,00	4,00	4,00	5,00	5,00	3,00	5,00	5,00	4,00	5,00
368	1	42	2	2	1	20	15	1	12	100	100	37.5	-0.71	2	0.65	5,00	5,00	5,00	5,00	5,00	4,00	1,00	1,00	5,00	5,00	4,00	4,00	4,00	5,00	4,00	3,00	4,00	3,00	4,00	4,00	4,00	5,00	4,00	5,00	4,00	3,00	4,00	5,00	2,00	4,00	4,00	3,00	5,00
369	1	46	2	2	2	23	1	0	12	83.33	66.67	0	0.4	-0.55	-0.52	3,00	3,00	4,00	5,00	5,00	3,00	2,00	1,00	4,00	4,00	4,00	3,00	4,00	4,00	4,00	3,00	2,00	4,00	4,00	3,00	4,00	4,00	3,00	3,00	5,00	2,00	2,00	3,00	3,00	4,00	3,00	3,00	5,00
370	1	30	2	3		5	1		70	83.33	66.67	43.75	-0.19	-1.02	-0.27	3,00	4,00	4,00	4,00	5,00	4,00	3,00	4,00	4,00	3,00	3,00	3,00	3,00	4,00	4,00	4,00	4,00	4,00	3,00	4,00	3,00	3,00	2,00	4,00	4,00	3,00	2,00	4,00	3,00	4,00	3,00	4,00	5,00
371	0			2	4	6	4	1	4	100	91.67	25	-0.75	0.1	1.03	3,00	4,00	4,00	4,00	5,00	4,00	4,00	5,00	5,00	5,00	4,00	4,00	4,00	5,00	5,00	2,00	4,00	4,00	5,00	5,00	4,00	4,00	1,00	4,00	2,00	1,00	4,00	5,00	4,00	4,00	3,00	4,00	5,00
372	1	31	2	2	1	9	5	1	5	66.67	50	100	-0.48	0.44	0.11	4,00	4,00	3,00	5,00	5,00	5,00	4,00	5,00	5,00	5,00	3,00	4,00	4,00	4,00	3,00	3,00	5,00	4,00	4,00	5,00	4,00	4,00	3,00	4,00	3,00	3,00	4,00	4,00	2,00	4,00	4,00	4,00	3,00
373	1	36	2	3	1	14	3	1	16	83.33	58.33	56.25	0.09	-0.72	-0.84	4,00	4,00	3,00	4,00	5,00	4,00	4,00	4,00	4,00	3,00	3,00	3,00	4,00	4,00	3,00	2,00	4,00	4,00	3,00	4,00	2,00	4,00	2,00	5,00	4,00	4,00	3,00	5,00	3,00	4,00	3,00	4,00	5,00
374	0	38	2	2	1	7	5	1	14	75	58.33	62.5				5,00	5,00	4,00	5,00	5,00	5,00	5,00	4,00	5,00	4,00	3,00	4,00	4,00	4,00	4,00	4,00	5,00	5,00	5,00	4,00	4,00		4,00	5,00		5,00	4,00	5,00	3,00	3,00	5,00	5,00	2,00
375	1	42	2	2	2	24	9	1	61	83.33	33.33	25	-0.52	0.43	1.42	3,00	5,00	4,00	4,00	5,00	5,00	2,00	4,00	4,00	4,00	4,00	3,00	3,00	5,00	5,00	3,00	5,00	4,00	5,00	5,00	3,00	5,00	4,00	5,00	5,00	2,00	4,00	5,00	3,00	4,00	5,00	2,00	5,00
376	1	26	2	2	2	3	3	1	10	58.33	50	62.5	-0.81	-0.67	0.66	5,00	4,00	3,00	4,00	4,00	5,00	3,00	5,00	4,00	4,00	2,00	3,00	3,00	5,00	5,00	4,00	4,00	4,00	4,00	3,00	2,00	4,00	2,00	4,00	4,00	5,00	3,00	5,00	3,00	3,00	2,00	3,00	4,00
377	1	50	2	2	2	15	10	1	21	83.33	100	43.75	0.53	0.94	1.7	5,00	5,00	4,00	4,00	5,00	5,00	1,00	3,00	5,00	5,00	4,00	4,00	3,00	5,00	5,00	4,00	4,00	4,00	5,00	5,00	5,00	5,00	3,00	5,00	4,00	3,00	4,00	3,00	3,00	5,00	4,00	5,00	5,00
378	1	53	2	2	4	35	10	1	124	75	58.33	31.25	0.76	-0.4	-0.41	3,00	4,00	3,00	4,00	4,00	4,00	3,00	4,00	4,00	4,00	4,00	4,00	4,00	4,00	4,00	4,00	4,00	4,00	4,00	4,00	3,00	4,00	4,00	4,00	4,00	4,00	4,00	4,00	4,00	4,00	4,00	4,00	4,00
379	1	52	2	3	2	33	4	0	40	66.67	25	75	0.86	0.66	0.17	5,00	4,00	4,00	4,00	5,00	5,00	4,00	4,00	5,00	5,00	4,00	4,00	4,00	4,00	4,00	4,00	4,00	4,00	4,00	4,00	5,00	4,00	1,00	4,00	4,00	4,00	4,00	5,00	4,00	5,00	5,00	5,00	5,00
380	1	42	2	2	2	22	3	1	5	91.67	100	25	0.08	-0.8	1.41	5,00	4,00	3,00	4,00	5,00	4,00	1,00	3,00	4,00	4,00	2,00	3,00	2,00	3,00	5,00	3,00	3,00	4,00	5,00	4,00	4,00	5,00	2,00	5,00	5,00	3,00	2,00	4,00	4,00	4,00	2,00	3,00	5,00
381	1	28	2	2	3	5	3	1	2	75	58.33	37.5	0.6	0.11	-0.15	5,00	4,00	3,00	4,00	4,00	4,00	3,00	4,00	4,00	4,00	4,00	4,00	4,00	5,00	4,00	3,00	4,00	4,00	4,00	4,00	4,00	4,00	3,00	5,00	4,00	3,00	4,00	3,00	4,00	4,00	4,00	4,00	4,00
382	1	52	1	2	2	37	15	0	6	83.33	75	68.75	-1.67	-0.34	2.68	5,00	3,00	5,00	5,00	2,00	5,00	1,00	5,00	5,00	3,00	1,00	3,00	1,00	5,00	5,00	5,00	4,00	4,00	4,00	5,00	5,00	5,00	3,00	4,00	4,00	4,00	5,00	5,00	1,00	3,00	1,00	3,00	5,00
383	1	45	2	1	3	25	6	0	11	91.67	58.33	75	-1.13	-0.28	-1.28	3,00	3,00	4,00	4,00	5,00	4,00	2,00	2,00	4,00	4,00	3,00	4,00	3,00	3,00	3,00	2,00	3,00	4,00	3,00	3,00	3,00	3,00	3,00	4,00	3,00	1,00	2,00	5,00	3,00	3,00	3,00	3,00	4,00
384	1	45	1	3	3	18	12	0	9	66.67	50	31.25	-0.06	-1.35	0.11	3,00	4,00	4,00	4,00	1,00	5,00	3,00	4,00	4,00	2,00	3,00	2,00	1,00	5,00	4,00	3,00	5,00	5,00	3,00	4,00	2,00	4,00	3,00	5,00	3,00	2,00	3,00	5,00	5,00	5,00	2,00	5,00	4,00
385	1	42	1	2	1	16	2	1	41	75	83.33	43.75	-0.66	0.07	-1.18	4,00	3,00	3,00	3,00	4,00	5,00	4,00	3,00	4,00	4,00	3,00	4,00	4,00	4,00	3,00	4,00	4,00	4,00	3,00	4,00	3,00	3,00	4,00	5,00	4,00	3,00	2,00	5,00	2,00	4,00	4,00	3,00	4,00
386	1	39	2	2	2	5	3	0	18	25	25	25	0.67	1.1	-0.79	4,00	4,00	4,00	5,00	5,00	4,00	1,00	3,00	4,00	4,00	2,00	5,00	4,00	5,00	3,00	3,00	2,00	4,00	4,00	4,00	4,00	4,00	3,00	4,00	4,00	4,00	4,00	5,00	3,00	5,00	5,00	4,00	5,00
387	1	46	2	2	1	10	5	1	9	83.33	75	50	0.16	-0.57	-0.37	4,00	4,00	3,00	4,00	5,00	4,00	2,00	3,00	4,00	3,00	3,00	3,00	3,00	4,00	3,00	4,00	4,00	4,00	3,00	4,00	3,00	4,00	4,00	4,00	4,00	4,00	4,00	5,00	3,00	4,00	4,00	4,00	5,00
388	1	55	2	2	1	37	6	0	18	83.33	75	37.5	0.23	1.48	1.43	5,00	5,00	4,00	4,00	5,00	5,00	3,00	5,00	5,00	5,00	5,00	5,00	3,00	5,00	5,00	3,00	5,00	5,00	5,00	4,00	4,00	5,00	3,00	5,00	5,00	3,00	3,00	5,00	4,00	3,00	5,00	5,00	1,00
389	1	43	2	3	2	18	8	0	20	83.33	50	37.5	-0.97	1.65	0.1	5,00	4,00	4,00	5,00	2,00	3,00	3,00	4,00	5,00	5,00	3,00	4,00	5,00	5,00	4,00	2,00	5,00	3,00	4,00	5,00	4,00	4,00	2,00	5,00	4,00	3,00	3,00	5,00	2,00	4,00	5,00	3,00	2,00
390	1	28	2	2	2	6	2	1	32	66.67	50	62.5	0.72	1.61	1.49	5,00	5,00	5,00	5,00	5,00	5,00	1,00	5,00	5,00	5,00	2,00	4,00	5,00	5,00	5,00	5,00	5,00	4,00	5,00	5,00	2,00	5,00	5,00	5,00	5,00	5,00	1,00	5,00	5,00	5,00	5,00	3,00	5,00
391	0	50	1	3	1	15	15	0	12	66.67	8.33	12.5				3,00	4,00	3,00	4,00	3,00		3,00	4,00	4,00	4,00	3,00	3,00	4,00	3,00	4,00	2,00	3,00	4,00	4,00	3,00	3,00	3,00	2,00	4,00	4,00	2,00	3,00	5,00	3,00	4,00	3,00	4,00	3,00
392	1	53	2	3	2	33	2	1	13	83.33	33.33	50	-0.73	0.36	0.64	4,00	5,00	4,00	4,00	5,00	3,00	2,00	5,00	4,00	5,00	4,00	4,00	4,00	5,00	4,00	5,00	5,00	3,00	4,00	5,00	3,00	4,00	1,00	2,00	4,00	4,00	4,00	4,00	2,00	5,00	5,00	3,00	5,00
393	1	44	2	2	2	20	1	1	25	83.33	75	56.25	2.24	-1.69	0.71	4,00	1,00	1,00	5,00	5,00	5,00	1,00	5,00	5,00	3,00	4,00	3,00	4,00	3,00	5,00	4,00	4,00	5,00	5,00	5,00	3,00	5,00	3,00	5,00	5,00	5,00	2,00	5,00	5,00	5,00	2,00	5,00	5,00
394	1	38	2	2	2	11	9	1	27	75	50	37.5	-0.89	-0.6	-1.38	5,00	3,00	4,00	5,00	2,00	5,00	5,00	3,00	3,00	3,00	2,00	3,00	4,00	4,00	2,00	4,00	5,00	3,00	3,00	5,00	2,00	3,00	2,00	5,00	3,00	3,00	2,00	3,00	3,00	4,00	3,00	3,00	3,00
395	1	37	1	2	2	14	6	0	5	66.67	50	75	-0.23	-1.32	0.45	3,00	5,00	2,00	5,00	4,00	5,00	3,00	5,00	5,00	3,00	3,00	2,00	5,00	4,00	2,00	3,00	4,00	5,00	4,00	5,00	4,00	4,00	4,00	2,00	3,00	3,00	4,00	4,00	4,00	3,00	3,00	4,00	2,00
396	1	48	2	3	1	8	1	1	3	100	66.67	62.5	-0.28	0.56	-0.17	5,00	4,00	4,00	4,00	2,00	5,00	2,00	3,00	4,00	4,00	4,00	4,00	4,00	4,00	4,00	3,00	4,00	4,00	4,00	4,00	3,00	4,00	2,00	5,00	4,00	3,00	3,00	5,00	3,00	4,00	4,00	4,00	5,00
397	1	44	2	2	2	18	3	0	34	75	58.33	43.75	0.34	-0.74	-0.42	3,00	4,00	4,00	4,00	5,00	4,00	2,00	4,00	4,00	3,00	3,00	3,00	3,00	4,00	4,00	4,00	4,00	4,00	3,00	4,00	3,00	3,00	3,00	4,00	4,00	4,00	3,00	5,00	4,00	4,00	4,00	4,00	5,00
398	1	44	2	2	2	10	5	1	100	91.67	66.67	50	-0.37	0.24	0.63	5,00	5,00	3,00	4,00	5,00	4,00	2,00	3,00	4,00	4,00	2,00	4,00	4,00	4,00	4,00	3,00	5,00	4,00	4,00	4,00	4,00	4,00	3,00	4,00	4,00	3,00	3,00	5,00	3,00	4,00	4,00	4,00	2,00
399	1	51	2	2	1	32	5	1	5	83.33	75	75	0.1	0.89	-0.92	5,00	5,00	3,00	5,00	5,00	5,00	4,00	3,00	5,00	4,00	3,00	3,00	4,00	4,00	3,00	2,00	3,00	3,00	3,00	4,00	4,00	4,00	4,00	5,00	4,00	3,00	2,00	5,00	3,00	5,00	4,00	4,00	5,00
400	1	50	2	2	2	11	8	1	33	100	75	50	0.78	-0.25	-0.69	3,00	3,00	4,00	4,00	5,00	5,00	2,00	3,00	5,00	4,00	5,00	3,00	3,00	4,00	4,00	4,00	4,00	4,00	2,00	5,00	2,00	4,00	2,00	5,00	5,00	5,00	3,00	5,00	4,00	5,00	3,00	4,00	4,00
401	0	37	2	2	2	13	3	1	6	100	91.67	68.75
402	1	48	2	2	2	29	4	1	72	83.33	91.67	43.75	0.69	0.75	1.28	5,00	4,00	5,00	4,00	5,00	3,00	1,00	2,00	5,00	5,00	2,00	5,00	3,00	3,00	5,00	4,00	4,00	5,00	4,00	4,00	5,00	4,00	4,00	4,00	5,00	4,00	3,00	5,00	4,00	4,00	4,00	4,00	5,00
403	1	44	2	2	3	22	22	1	275	83.33	66.67	25	1.46	-0.19	-0.75	3,00	3,00	4,00	4,00	5,00	2,00	2,00	4,00	4,00	5,00	3,00	4,00	4,00	5,00	4,00	4,00	4,00	5,00	3,00	4,00	3,00	4,00	3,00	4,00	4,00	4,00	3,00	2,00	4,00	5,00	5,00	4,00	4,00
404	1	42	2	3	3	12	6	0	4	58.33	58.33	75	-0.94	-2.93	-0.53	3,00	2,00	1,00	2,00	2,00	4,00	2,00	3,00	4,00	2,00	3,00	2,00	2,00	3,00	2,00	2,00	4,00	4,00	4,00	4,00	3,00	4,00	2,00	4,00	3,00	4,00	2,00	4,00	2,00	3,00	2,00	4,00	4,00
405	1	55	1	2	1	32	20	0	24	75	75	31.25	-0.43	-0.11	-0.12	2,00	4,00	4,00	4,00	4,00	2,00	2,00	3,00	4,00	4,00	2,00	4,00	2,00	4,00	4,00	3,00	4,00	4,00	4,00	4,00	3,00	4,00	4,00	4,00	4,00	4,00	4,00	5,00	2,00	4,00	4,00	3,00	2,00
406	1	46	2	2	1	30	12	1	680	91.67	91.67	50	0.42	1.02	0.95	5,00	5,00	4,00	5,00	5,00	5,00	1,00	4,00	5,00	5,00	3,00	4,00	3,00	5,00	5,00	1,00	3,00	5,00	5,00	2,00	3,00	5,00	2,00	5,00	5,00	1,00	2,00	5,00	5,00	4,00	3,00	5,00	5,00
407	1	39	2	2	2	17	7	0	27	75	66.67	25	-0.67	0.36	0.2	4,00	4,00	5,00	5,00	5,00	5,00	1,00	3,00	4,00	4,00	3,00	3,00	2,00	5,00	3,00	3,00	5,00	4,00	4,00	3,00	3,00	4,00	4,00	5,00	4,00	3,00	3,00	5,00	3,00	4,00	2,00	3,00	5,00
408	1	45	1	2	1	23	3	0	3	83.33	58.33	100	1.53	0.78	0.94	4,00	5,00	3,00	5,00	5,00	5,00	3,00	4,00	5,00	5,00	4,00	3,00	5,00	5,00	5,00	4,00	5,00	5,00	5,00	5,00	4,00	4,00	4,00	5,00	5,00	5,00	4,00	5,00	4,00	5,00	5,00	4,00	5,00
409	0	41	2	2	2	21	6	1	30	83.33	33.33	25				4,00	4,00	4,00	4,00	5,00	4,00	2,00	4,00	5,00	4,00	3,00	2,00	4,00	4,00	3,00	3,00	4,00	4,00	4,00	5,00	3,00	4,00	3,00	5,00	5,00	4,00	1,00	4,00	3,00	4,00	3,00		4,00
410	1	38	2	2	1	15	2	0	30	66.67	66.67	25	-0.66	0.61	0.23	5,00	5,00	3,00	4,00	3,00	4,00	4,00	4,00	5,00	5,00	4,00	5,00	4,00	5,00	3,00	4,00	5,00	4,00	4,00	5,00	2,00	4,00	3,00	5,00	4,00	4,00	3,00	2,00	4,00	2,00	4,00	3,00	3,00
411	1	54	2	2	2	35	12	0		100	87.5	43.75	0.67	0.49	0.91	5,00	4,00	2,00	4,00	5,00	5,00	1,00	2,00	5,00	5,00	1,00	5,00	2,00	5,00	5,00	1,00	1,00	5,00	5,00	5,00	5,00	4,00	2,00	5,00	5,00	3,00	3,00	4,00	4,00	5,00	3,00	4,00	5,00
412	1	39	2	2	2	21	19	1	58	91.67	75	37.5	0.62	-0.44	2.03	5,00	4,00	4,00	4,00	5,00	5,00	4,00	4,00	4,00	4,00	2,00	3,00	1,00	5,00	5,00	3,00	4,00	5,00	5,00	5,00	5,00	5,00	2,00	4,00	5,00	5,00	5,00	5,00	4,00	4,00	4,00	4,00	5,00
413	1	40	2	2	1	14	1	1	35	91.67	75	25	0.27	1.11	0.16	4,00	4,00	4,00	5,00	5,00	5,00	1,00	4,00	5,00	5,00	2,00	4,00	4,00	5,00	4,00	3,00	3,00	4,00	5,00	3,00	4,00	4,00	3,00	5,00	4,00	4,00	3,00	5,00	3,00	4,00	4,00	4,00	5,00
414	0		2	2	2	29	10	1		83.33	58.33	50	-0.3	-0.78	-0.82	4,00	4,00	3,00	4,00	4,00	4,00	3,00	3,00	4,00	3,00	3,00	3,00	4,00	4,00	3,00	2,00	4,00	4,00	3,00	4,00	3,00	3,00	3,00	4,00	4,00	3,00	3,00	4,00	2,00	4,00	3,00	4,00	5,00
415	1	47	2	3	2	12	5	0	11	100	50	43.75	-0.78	-1.03	0.26	3,00	3,00	4,00	4,00	5,00	3,00	1,00	3,00	4,00	3,00	2,00	2,00	2,00	4,00	4,00	3,00	3,00	4,00	4,00	3,00	4,00	4,00	3,00	4,00	4,00	3,00	3,00	5,00	2,00	3,00	3,00	3,00	3,00
416	1	52	2	2	1	35	15	1	51	91.67	75	31.25	0.33	-0.25	0.66	4,00	3,00	4,00	4,00	5,00	4,00	2,00	3,00	4,00	4,00	4,00	4,00	4,00	4,00	4,00	4,00	5,00	5,00	4,00	5,00	4,00	4,00	4,00	3,00	4,00	4,00	3,00	5,00	3,00	4,00	4,00	4,00	5,00
417	1	43	2	2	2	20	13	1	5	100	91.67	62.5	0.11	0.69	-0.7	4,00	4,00	4,00	4,00	4,00	5,00	3,00	4,00	4,00	5,00	4,00	4,00	4,00	4,00	3,00	3,00	4,00	4,00	4,00	4,00	3,00	4,00	3,00	5,00	4,00	4,00	3,00	5,00	3,00	4,00	4,00	4,00	5,00
418	1	45	2	2	5	21	2	1	6	83.33	66.67	56.25	0.71	-1.92	-0.02	3,00	4,00	2,00	3,00	5,00	4,00	3,00	5,00	5,00	3,00	2,00	2,00	4,00	2,00	5,00	2,00	4,00	5,00	4,00	3,00	3,00	3,00	3,00	5,00	4,00	4,00	4,00	5,00	3,00	4,00	3,00	4,00	5,00
419	0	47	2	2	1	28	7	1	9	91.67	50	43.75				5,00	5,00	3,00	4,00	5,00		3,00	5,00	4,00	5,00	3,00	3,00	3,00	4,00	4,00	4,00	4,00	4,00	3,00	4,00	3,00	4,00	3,00	5,00	4,00	3,00	4,00	2,00	3,00	5,00	4,00	4,00
420	1	43	1	2	2	10	2	0	20	83.33	91.67	43.75	-2.18	-0.6	0.43	4,00	4,00	4,00	4,00	5,00	3,00	2,00	2,00	4,00	4,00	2,00	3,00	1,00	4,00	4,00	4,00	4,00	3,00	3,00	3,00	4,00	3,00	3,00	4,00	4,00	3,00	2,00	5,00	2,00	2,00	1,00	2,00	4,00
421	1	43	2	4	5	25	5	1	16	75	75	81.25	1.08	-0.76	0.03	5,00	4,00	3,00	5,00	5,00	4,00	1,00	2,00	4,00	3,00	2,00	2,00	3,00	3,00	4,00	2,00	3,00	5,00	4,00	3,00	3,00	5,00	2,00	5,00	4,00	4,00	3,00	5,00	3,00	5,00	3,00	5,00	5,00
422	1	48	2	2	5	28	3	1	220	83.33	91.67	18.75	0.43	1.19	1.4	5,00	5,00	5,00	4,00	5,00	3,00	1,00	5,00	5,00	5,00	3,00	4,00	4,00	5,00	4,00	4,00	5,00	4,00	5,00	5,00	3,00	5,00	4,00	4,00	4,00	5,00	3,00	5,00	4,00	5,00	4,00	5,00	1,00
423	1	42	2	3	2	17	12	0	3	91.67	58.33	12.5	1.01	-0.98	-0.03	4,00	3,00	3,00	5,00	2,00	5,00	3,00	4,00	4,00	3,00	2,00	3,00	3,00	4,00	4,00	3,00	3,00	5,00	5,00	3,00	4,00	4,00	3,00	5,00	5,00	3,00	2,00	3,00	4,00	4,00	3,00	4,00	5,00
424	1	35	2	2	2	7	3	0	6	83.33	100	43.75	0.27	-2.08	1.34	5,00	5,00	1,00	4,00	5,00	5,00	2,00	5,00	5,00	3,00	1,00	3,00	5,00	3,00	5,00	1,00	5,00	2,00	5,00	3,00	4,00	5,00	1,00	2,00	3,00	5,00	4,00	3,00	4,00	5,00	2,00	4,00	5,00
425	1	47	2	3	1	20	10	1	40	75	58.33	37.5	1.02	-0.29	0.07	3,00	3,00	3,00	4,00	5,00	3,00	3,00	3,00	4,00	4,00	2,00	4,00	4,00	4,00	4,00	4,00	3,00	4,00	4,00	5,00	5,00	4,00	4,00	5,00	5,00	3,00	4,00	5,00	4,00	4,00	4,00	4,00	5,00
426	1	45	2	2	4	27	14	1	247	100	58.33	75	1.34	1.36	0.93	4,00	4,00	4,00	5,00	5,00	5,00	4,00	5,00	5,00	5,00	4,00	5,00	5,00	5,00	4,00	4,00	5,00	5,00	5,00	5,00	5,00	5,00	5,00	5,00	4,00	4,00	5,00	5,00	4,00	4,00	5,00	5,00	4,00
427	1	42	2	3	3	20	5	0	7	91.67	50	25	2.16	1.49	1.39	5,00	5,00	5,00	5,00	5,00	5,00	5,00	5,00	5,00	5,00	5,00	4,00	5,00	5,00	5,00	5,00	5,00	5,00	5,00	5,00	5,00	5,00	5,00	5,00	5,00	5,00	5,00	5,00	5,00	5,00	5,00	5,00	5,00
428	1	36	2	2	4	13	8	0	10	100	91.67	50	1.51	1.51	-0.07	4,00	5,00	4,00	5,00	5,00	3,00	3,00	4,00	5,00	5,00	4,00	5,00	4,00	5,00	5,00	4,00	4,00	5,00	3,00	4,00	4,00	4,00	3,00	5,00	5,00	4,00	4,00	5,00	4,00	5,00	5,00	5,00	4,00
429	1	46	2	2	1	25	6	1	8	83.33	33.33	100	2.2	0.34	-1.14	5,00	4,00	5,00	5,00	5,00	4,00	3,00	4,00	3,00	2,00	4,00	4,00	5,00	4,00	4,00	2,00	2,00	5,00	3,00	4,00	4,00	4,00	5,00	5,00	5,00	3,00	3,00	5,00	5,00	5,00	4,00	5,00	5,00
430	1	36	1	2	4	11	1	1	90	75	91.67	50	-1.05	0.04	0.35	4,00	4,00	4,00	4,00	2,00	4,00	2,00	3,00	4,00	4,00	2,00	4,00	3,00	3,00	4,00	4,00	3,00	4,00	4,00	4,00	4,00	4,00	3,00	4,00	4,00	3,00	3,00	5,00	2,00	2,00	4,00	4,00	3,00
431	1	56	1	2	2	26	26	1	55	75	75	25	0.98	-0.36	0.05	3,00	4,00	4,00	4,00	5,00	4,00	2,00	4,00	4,00	4,00	5,00	4,00	4,00	4,00	4,00	4,00	4,00	5,00	4,00	4,00	3,00	4,00	3,00	3,00	5,00	4,00	4,00	5,00	4,00	5,00	3,00	4,00	4,00
432	1	48	2	2	5	23	5	0	2	75	33.33	37.5	0.1	-0.33	-0.01	3,00	4,00	4,00	4,00	5,00	5,00	1,00	2,00	4,00	3,00	3,00	3,00	4,00	5,00	4,00	4,00	4,00	4,00	4,00	4,00	3,00	4,00	3,00	5,00	3,00	4,00	2,00	4,00	3,00	4,00	4,00	4,00	5,00
433	1	34	1	2	5	12	6	0	8	83.33	58.33	56.25	-1.52	-1.28	-1.01	3,00	4,00	4,00	3,00	2,00	5,00	3,00	3,00	3,00	3,00	4,00	2,00	3,00	5,00	3,00	4,00	4,00	3,00	3,00	4,00	3,00	3,00	3,00	3,00	2,00	3,00	3,00	2,00	2,00	3,00	4,00	3,00	3,00
434	1	46	2	2	1	25	2	0	2	83.33	91.67	62.5	0.15	-1.18	-0.83	4,00	4,00	2,00	4,00	5,00	5,00	2,00	4,00	4,00	3,00	4,00	3,00	3,00	3,00	3,00	3,00	3,00	4,00	4,00	4,00	3,00	3,00	2,00	4,00	4,00	4,00	2,00	4,00	3,00	4,00	3,00	4,00	5,00
435	1	47	2	2	2	27	4	1		83.33	58.33	50	0.43	0.94	-0.73	4,00	4,00	4,00	5,00	2,00	4,00	4,00	4,00	4,00	5,00	5,00	4,00	4,00	5,00	4,00	4,00	4,00	4,00	4,00	4,00	3,00	4,00	4,00	4,00	4,00	4,00	4,00	4,00	3,00	4,00	5,00	4,00	4,00
436	1	32	1	2	5	7	2	0	15	100	75	50	0.55	-0.71	1.22	4,00	4,00	3,00	4,00	5,00	3,00	3,00	4,00	4,00	4,00	4,00	3,00	4,00	5,00	5,00	4,00	5,00	4,00	4,00	5,00	4,00	5,00	3,00	4,00	4,00	4,00	4,00	4,00	4,00	4,00	3,00	4,00	4,00
437	1	46	1	2	5	27	9	1	550	62.5	33.33	43.75	-0.49	-2.07	-0.22	3,00	4,00	3,00	3,00	5,00	4,00	3,00	4,00	4,00	3,00	1,00	2,00	2,00	2,00	3,00	2,00	4,00	4,00	3,00	5,00	2,00	3,00	4,00	3,00	4,00	3,00	4,00	5,00	3,00	4,00	3,00	4,00	4,00
438	1	52	2	2	2	34	10	1	28	83.33	75	56.25	0.64	-0.19	0.36	4,00	4,00	4,00	4,00	5,00	4,00	3,00	3,00	4,00	4,00	4,00	3,00	3,00	4,00	4,00	4,00	5,00	5,00	4,00	4,00	4,00	4,00	3,00	5,00	4,00	4,00	3,00	5,00	4,00	4,00	4,00	4,00	5,00
439	1	40	1	1	5	20	10	1	5	58.33	58.33	50	-1.84	-2.23	-2.44	3,00	2,00	2,00	3,00	5,00	1,00	2,00	2,00	3,00	4,00	3,00	2,00	2,00	3,00	2,00	2,00	3,00	3,00	2,00	3,00	2,00	2,00	4,00	3,00	2,00	2,00	2,00	3,00	2,00	2,00	2,00	2,00	4,00
440	1	37	2	3	1	9	18	1	0	91.67	83.33	50	0.32	1.11	1.42	5,00	5,00	4,00	5,00	5,00	5,00	4,00	5,00	5,00	5,00	5,00	5,00	4,00	4,00	4,00	4,00	5,00	5,00	5,00	5,00	4,00	5,00	4,00	5,00	5,00	5,00	4,00	5,00	3,00	4,00	2,00	3,00	5,00
441	1	49	1	2	4	20	16	1	280	58.33	50	50	-0.78	-0.35	1.45	4,00	5,00	4,00	4,00	3,00	5,00	4,00	5,00	5,00	4,00	3,00	3,00	3,00	4,00	4,00	3,00	5,00	4,00	5,00	5,00	4,00	4,00	5,00	3,00	3,00	3,00	5,00	4,00	4,00	3,00	4,00	3,00	4,00
442	1	44	2	2	1	20	6	1	12	100	91.67	62.5	-0.53	-0.19	0.7	4,00	5,00	4,00	4,00	4,00	4,00	2,00	3,00	4,00	4,00	3,00	3,00	4,00	4,00	4,00	3,00	4,00	5,00	4,00	4,00	4,00	4,00	1,00	4,00	4,00	3,00	3,00	5,00	3,00	4,00	3,00	3,00	4,00
443	1	50	2	2	2	30	14	1	18	83.33	58.33	62.5	-0.17	0.54	-0.22	4,00	3,00	3,00	4,00	5,00	2,00	3,00	4,00	5,00	5,00	4,00	4,00	4,00	5,00	4,00	4,00	4,00	4,00	3,00	4,00	4,00	4,00	4,00	4,00	4,00	3,00	3,00	5,00	3,00	4,00	4,00	3,00	4,00
444	1	52	2	2	2	21	15	1	95	83.33	25	62.5	-0.05	-0.37	-0.66	3,00	3,00	4,00	4,00	5,00	4,00	1,00	4,00	4,00	4,00	4,00	3,00	3,00	3,00	3,00	4,00	4,00	3,00	3,00	4,00	4,00	4,00	3,00	4,00	4,00	3,00	3,00	5,00	3,00	4,00	4,00	4,00	5,00
445	1	48	2	2	2	22	2	1	6	91.67	75	31.25	0.21	0.47	-0.51	5,00	4,00	4,00	4,00	5,00	5,00	2,00	4,00	4,00	5,00	3,00	4,00	3,00	4,00	3,00	4,00	5,00	4,00	3,00	5,00	1,00	4,00	3,00	5,00	4,00	4,00	3,00	4,00	4,00	5,00	4,00	4,00	4,00
446	0		2	2	1	25	6	0	25	66.67	66.67	16.67	-1.47	-0.6	-1.82	5,00	3,00	3,00	4,00	4,00	3,00	2,00	2,00	4,00	3,00	2,00	3,00	3,00	3,00	2,00	1,00	3,00	2,00	3,00	3,00	3,00	3,00	3,00	4,00	2,00	3,00	2,00	5,00	3,00	3,00	3,00	3,00	3,00
447	1	51	2	3	4	20	4	1	260	58.33	41.67	56.25	0.23	-0.19	-0.24	5,00	4,00	3,00	4,00	5,00	5,00	4,00	4,00	4,00	4,00	3,00	3,00	4,00	5,00	3,00	4,00	4,00	4,00	4,00	4,00	3,00	4,00	3,00	5,00	4,00	5,00	2,00	4,00	3,00	4,00	3,00	4,00	5,00
448	1	48	2	2	2	17	9	0	3	100	66.67	25	0.37	0.16	0.78	4,00	5,00	4,00	5,00	5,00	3,00	1,00	3,00	5,00	3,00	3,00	3,00	3,00	4,00	4,00	4,00	4,00	4,00	3,00	5,00	4,00	5,00	3,00	5,00	4,00	5,00	5,00	5,00	2,00	5,00	3,00	4,00	5,00
449	1	37	1	2	1	15	1	0	96	83.33	50	43.75	-0.65	-1.22	-0.75	3,00	4,00	4,00	4,00	5,00	4,00	2,00	4,00	3,00	3,00	2,00	2,00	4,00	4,00	3,00	4,00	4,00	4,00	3,00	4,00	2,00	3,00	2,00	4,00	4,00	4,00	3,00	4,00	1,00	4,00	3,00	3,00	5,00
450	1	60	2	2	2	38	28	1	60	91.67	75	62.5	-0.54	-0.52	-0.12	4,00	4,00	4,00	4,00	2,00	4,00	3,00	4,00	4,00	4,00	3,00	3,00	3,00	3,00	4,00	3,00	4,00	4,00	3,00	4,00	3,00	4,00	4,00	4,00	4,00	4,00	3,00	5,00	3,00	3,00	2,00	4,00	2,00
451	1	56	2	2	4	34	18	0	8	83.33	91.67	56.25	-1.24	0.15	-1.9	4,00	4,00	3,00	4,00	4,00	5,00	2,00	3,00	3,00	4,00	4,00	3,00	3,00	4,00	3,00	4,00	1,00	3,00	3,00	4,00	2,00	3,00	3,00	5,00	3,00	2,00	2,00	5,00	2,00	3,00	3,00	4,00	3,00
452	1	49	1	2	2	31	17	1	137	75	66.67	25	-0.05	0.25	0	4,00	5,00	4,00	4,00	4,00	4,00	2,00	3,00	4,00	4,00	3,00	4,00	3,00	3,00	4,00	3,00	3,00	5,00	4,00	4,00	3,00	4,00	4,00	4,00	4,00	3,00	2,00	5,00	3,00	4,00	4,00	4,00	4,00
453	0	57	2		2	38	22	1	31	75	91.67	62.5				5,00	5,00	4,00	5,00	4,00	5,00	2,00		4,00	4,00	2,00	4,00	4,00	4,00	4,00	1,00	1,00	5,00	5,00	5,00	4,00	4,00	4,00	5,00	5,00	5,00		5,00	4,00	5,00	4,00	5,00	5,00
454	1	48	2	2	2	22	21	1	5	100	62.5	75	0.67	0.03	-0.05	4,00	4,00	4,00	4,00	5,00	4,00	4,00	4,00	4,00	4,00	4,00	4,00	4,00	4,00	4,00	4,00	4,00	4,00	4,00	4,00	4,00	4,00	4,00	4,00	4,00	4,00	4,00	5,00	4,00	4,00	4,00	4,00	5,00
455	1	48	1	2	4	25	20	1	100	83.33	58.33	58.33	0.48	1.21	0.95	4,00	5,00	5,00	4,00	5,00	4,00	2,00	5,00	5,00	5,00	4,00	5,00	4,00	5,00	4,00	3,00	5,00	4,00	4,00	5,00	4,00	5,00	3,00	4,00	4,00	5,00	4,00	5,00	4,00	5,00	4,00	4,00	5,00
456	1	51	1	2	2	30	1	0	21	83.33	58.33	50	0	0.45	0.17	5,00	5,00	4,00	4,00	5,00	3,00	4,00	5,00	4,00	4,00	4,00	4,00	4,00	4,00	4,00	4,00	4,00	4,00	3,00	4,00	3,00	5,00	4,00	4,00	4,00	3,00	4,00	5,00	3,00	4,00	4,00	4,00	5,00
457	1	33	2	2	4	15	9	1	4	100	100	25	0.87	0.87	1	5,00	5,00	5,00	5,00	5,00	5,00	2,00	3,00	5,00	5,00	3,00	3,00	5,00	3,00	4,00	5,00	5,00	5,00	3,00	5,00	3,00	5,00	3,00	4,00	5,00	2,00	3,00	5,00	5,00	5,00	5,00	5,00	3,00
458	1	55	1	3	1	40	16	1	7	83.33	50	43.75	-0.28	-0.31	-2.05	2,00	3,00	4,00	4,00	2,00	3,00	3,00	3,00	4,00	4,00	4,00	4,00	4,00	4,00	3,00	3,00	4,00	3,00	3,00	3,00	3,00	3,00	3,00	4,00	3,00	3,00	3,00	3,00	3,00	4,00	4,00	3,00	3,00
459	1	47	2	2	4	29	3	1	170	91.67	75	75	0.51	0.57	-0.15	4,00	4,00	4,00	5,00	5,00	4,00	3,00	4,00	5,00	4,00	3,00	4,00	4,00	5,00	4,00	1,00	3,00	4,00	4,00	4,00	4,00	4,00	3,00	4,00	4,00	4,00	3,00	5,00	4,00	4,00	4,00	4,00	5,00
460	1	58	2	2	3	36	22	1	117	91.67	75	50	0.81	1.58	-0.02	4,00	4,00	5,00	5,00	5,00	4,00	1,00	4,00	5,00	5,00	4,00	5,00	4,00	5,00	5,00	1,00	3,00	4,00	4,00	4,00	4,00	4,00	3,00	5,00	5,00	4,00	3,00	5,00	4,00	4,00	4,00	4,00	5,00
461	1	45	2	2	1	26	14	0	7	75	66.67	50	-0.59	-0.83	-2.01	2,00	4,00	2,00	3,00	5,00	5,00	2,00	4,00	4,00	4,00	2,00	3,00	3,00	3,00	3,00	3,00	1,00	2,00	3,00	3,00	3,00	3,00	2,00	4,00	4,00	3,00	3,00	5,00	3,00	4,00	4,00	3,00	4,00
462	0	47	2	2	2	25	11	1	110	91.67	75	43.75
463	1	54	1	2	2	30	3	1	20	66.67	33.33	50	-1.66	-0.92	-0.71	4,00	4,00	4,00	4,00	4,00	1,00	3,00	1,00	2,00	4,00	4,00	3,00	1,00	4,00	2,00	3,00	3,00	4,00	4,00	4,00	2,00	4,00	1,00	3,00	3,00	3,00	3,00	5,00	1,00	4,00	1,00	3,00	5,00
464	1	52	2	2	1	35	25	0	100	83.33	58.33	75	-0.1	0	-1.08	3,00	4,00	4,00	4,00	5,00	5,00	3,00	4,00	4,00	4,00	4,00	3,00	3,00	5,00	3,00	3,00	3,00	4,00	3,00	3,00	3,00	4,00	3,00	4,00	4,00	4,00	3,00	5,00	3,00	4,00	3,00	4,00	2,00
465	1	44	1	2	2	22	19	1	30	83.33	75	75	-0.56	0.4	0.65	5,00	4,00	4,00	4,00	5,00	4,00	1,00	4,00	4,00	4,00	3,00	4,00	1,00	4,00	4,00	4,00	4,00	4,00	4,00	4,00	4,00	4,00	3,00	5,00	4,00	1,00	2,00	5,00	4,00	4,00	4,00	4,00	5,00
466	1	45	2	2	1	21	4	0	14	75	75	43.75	1.47	-0.41	1.11	3,00	4,00	4,00	4,00	4,00	5,00	2,00	3,00	5,00	3,00	3,00	3,00	4,00	4,00	5,00	4,00	4,00	4,00	5,00	5,00	3,00	5,00	4,00	5,00	5,00	5,00	4,00	5,00	4,00	5,00	4,00	5,00	5,00
467	1	53	2	2	1	30	15	1	15	66.67	58.33	50	-1	-3.25	-1.51	3,00	3,00	1,00	4,00	5,00	2,00	1,00	2,00	3,00	1,00	3,00	3,00	2,00	2,00	4,00	2,00	3,00	2,00	3,00	2,00	3,00	3,00	1,00	3,00	3,00	2,00	1,00	1,00	2,00	3,00	2,00	2,00	5,00
468	1	32	2	2	1	8	7	1	1	83.33	91.67	25	1.38	0.27	-1.14	4,00	3,00	3,00	5,00	5,00	5,00	4,00	5,00	5,00	5,00	3,00	4,00	2,00	4,00	5,00	1,00	3,00	5,00	3,00	4,00	2,00	3,00	3,00	5,00	5,00	4,00	3,00	5,00	4,00	5,00	4,00	5,00	5,00
469	1	54	2	2	1	37	10	1	4	100	83.33	25	0.17	1.91	0.29	5,00	4,00	4,00	5,00	1,00	5,00	1,00	4,00	5,00	5,00	5,00	5,00	4,00	5,00	4,00	3,00	2,00	4,00	5,00	5,00	5,00	5,00	3,00	5,00	4,00	4,00	2,00	5,00	3,00	5,00	3,00	4,00	5,00
470	1	47	2	2	2	29	3	1	29	91.67	83.33	43.75	0.34	-0.06	-0.98	4,00	4,00	4,00	4,00	5,00	4,00	2,00	5,00	4,00	4,00	3,00	3,00	4,00	4,00	4,00	4,00	2,00	4,00	3,00	3,00	3,00	3,00	3,00	4,00	4,00	2,00	2,00	5,00	4,00	4,00	4,00	5,00	5,00
471	1	56	2	2	2	38	30	1	25	91.67	100	50	-0.58	-0.92	1.68	4,00	5,00	3,00	3,00	5,00	2,00	1,00	3,00	5,00	4,00	3,00	3,00	1,00	5,00	5,00	3,00	3,00	5,00	5,00	3,00	1,00	5,00	1,00	4,00	5,00	4,00	2,00	5,00	3,00	4,00	1,00	4,00	5,00
472	1	44	2	2	4	19	3	0	32	66.67	41.67	62.5	-0.43	-0.89	0.84	5,00	4,00	3,00	3,00	5,00	5,00	1,00	2,00	4,00	5,00	1,00	2,00	1,00	4,00	4,00	4,00	2,00	4,00	5,00	2,00	3,00	5,00	1,00	4,00	4,00	4,00	2,00	5,00	4,00	4,00	2,00	4,00	4,00
473	1	38	1	2	1	16	2	1	6	75	75	50	-0.75	-1.13	-1.25	3,00	3,00	3,00	4,00	4,00	4,00	3,00	3,00	3,00	3,00	4,00	3,00	4,00	4,00	3,00	2,00	4,00	3,00	3,00	4,00	3,00	4,00	2,00	4,00	3,00	3,00	2,00	4,00	3,00	3,00	3,00	3,00	3,00
474	0	46	2	2	2	22	9	1	67	91.67	83.33	25				4,00	5,00	4,00	5,00	4,00	2,00	1,00	3,00	4,00	3,00	2,00	4,00	3,00	4,00	4,00	1,00	4,00	3,00	3,00	4,00	4,00	4,00	1,00	5,00	4,00	4,00	4,00		3,00	4,00	4,00	3,00	5,00
475	1	52	2	2	1	34	17	1	14	83.33	66.67	56.25	0.41	0.06	-0.37	5,00	4,00	4,00	4,00	4,00	4,00	4,00	4,00	4,00	4,00	3,00	3,00	4,00	4,00	4,00	3,00	4,00	4,00	3,00	4,00	4,00	4,00	4,00	5,00	4,00	3,00	4,00	4,00	3,00	5,00	3,00	4,00	3,00
476	1	42	1	2	4	20	13	1	901	91.67	75	25	-0.3	-0.47	-0.64	4,00	3,00	3,00	4,00	5,00	4,00	2,00	2,00	4,00	3,00	2,00	4,00	2,00	4,00	4,00	2,00	3,00	3,00	3,00	4,00	3,00	4,00	3,00	4,00	4,00	4,00	3,00	5,00	3,00	4,00	4,00	3,00	5,00
477	1	54	2	2	2	36	20	1	17	100	83.33	25	1.07	1.13	0.42	4,00	4,00	5,00	4,00	2,00	5,00	3,00	5,00	5,00	5,00	4,00	5,00	4,00	3,00	4,00	4,00	4,00	5,00	4,00	5,00	5,00	5,00	4,00	5,00	4,00	4,00	4,00	5,00	4,00	5,00	4,00	5,00	3,00
478	1	40	2	2	2	20	6	1	81	66.67	50	56.25	-0.64	-2.36	-1.02	3,00	3,00	2,00	3,00	4,00	2,00	2,00	3,00	4,00	2,00	3,00	1,00	2,00	3,00	3,00	4,00	4,00	3,00	4,00	3,00	2,00	3,00	2,00	5,00	3,00	4,00	2,00	4,00	2,00	4,00	3,00	3,00	5,00
479	1	49	1	3	2	25	25	1	67	83.33	58.33	12.5	-1.29	0.55	1.33	5,00	4,00	4,00	5,00	5,00	4,00	2,00	3,00	5,00	4,00	2,00	5,00	4,00	4,00	4,00	5,00	3,00	2,00	5,00	5,00	5,00	4,00	4,00	2,00	3,00	2,00	4,00	5,00	3,00	4,00	3,00	3,00	5,00
480	1	38	2	2	2	18	8	0	10	75	41.67	75	-0.58	0.73	1.47	5,00	5,00	4,00	4,00	5,00	5,00	2,00	5,00	5,00	3,00	2,00	4,00	4,00	5,00	4,00	5,00	5,00	3,00	5,00	5,00	3,00	5,00	3,00	5,00	3,00	3,00	3,00	5,00	3,00	5,00	5,00	4,00	5,00
481	1	44	2	2	2	22	21	1	29	83.33	66.67	31.25	0.86	0.9	1.26	5,00	5,00	4,00	4,00	5,00	5,00	3,00	3,00	5,00	4,00	3,00	5,00	5,00	5,00	5,00	3,00	5,00	5,00	4,00	5,00	4,00	4,00	4,00	5,00	5,00	4,00	3,00	5,00	4,00	4,00	4,00	5,00	5,00
482	1	54	2	2	2	19	15	1	14	83.33	83.33	50	-1.98	-0.71	-1.3	3,00	5,00	3,00	4,00	2,00	3,00	2,00	4,00	4,00	3,00	3,00	3,00	3,00	3,00	3,00	3,00	4,00	3,00	3,00	3,00	1,00	3,00	2,00	3,00	3,00	3,00	1,00	5,00	1,00	4,00	3,00	3,00	3,00
483	1	51	2	2	4	27	15	1	415	75	83.33	25	-1.1	0.07	0.12	4,00	4,00	4,00	4,00	5,00	5,00	3,00	5,00	5,00	4,00	3,00	4,00	3,00	4,00	4,00	3,00	3,00	4,00	3,00	4,00	3,00	4,00	2,00	4,00	4,00	3,00	3,00	5,00	2,00	4,00	2,00	3,00	4,00
484	0	39	2	2	2	16	6	1	63	41.67	16.67	81.25				3,00	2,00	3,00	3,00	2,00		4,00	4,00	3,00	3,00	4,00	3,00	4,00	4,00	2,00	4,00	4,00	3,00	4,00	4,00	1,00	3,00	1,00	4,00	3,00	2,00	1,00	5,00	2,00	3,00	3,00	3,00	3,00
485	1	34	2	2	2	5	3	1	50	75	25	12.5	0.69	0.6	0.29	5,00	4,00	4,00	5,00	2,00	5,00	5,00	4,00	5,00	4,00	5,00	4,00	3,00	5,00	4,00	3,00	5,00	5,00	5,00	5,00	4,00	4,00	5,00	4,00	3,00	3,00	4,00	2,00	4,00	5,00	5,00	4,00	2,00
486	0	45	2	3	2	27	20	1	4	83.33	41.67	68.75				3,00	3,00	3,00	4,00	4,00	3,00	3,00	3,00	3,00	3,00	3,00	3,00	4,00	3,00	3,00	2,00	4,00	3,00	3,00	3,00	3,00	3,00	3,00	3,00		4,00	3,00	5,00	2,00	3,00	3,00	3,00	3,00
487	1	43	2	2	2	20	6	0	4	91.67	75	75	-0.31	-0.67	-0.89	4,00	4,00	2,00	4,00	4,00	4,00	2,00	4,00	4,00	3,00	3,00	3,00	4,00	4,00	3,00	3,00	3,00	4,00	3,00	4,00	3,00	4,00	2,00	4,00	3,00	4,00	3,00	5,00	3,00	4,00	4,00	3,00	5,00
488	0	33	2	3	1	9	7	1	13	75	50	56.25
489	0	32	2	2	2	9	3	1	17	100	75	50					4,00	3,00	5,00	5,00	5,00	4,00	4,00	3,00	4,00	3,00	3,00	4,00	4,00	4,00	4,00	3,00	3,00	3,00	3,00	3,00	3,00	3,00	4,00	4,00	4,00	3,00	4,00	3,00	4,00	3,00	3,00	4,00
490	1	56	2	2	4	38	6	0	8	83.33	58.33	12.5	-0.32	1.32	-1.28	5,00	5,00	3,00	4,00	3,00	4,00	1,00	1,00	4,00	5,00	5,00	5,00	3,00	3,00	3,00	4,00	3,00	4,00	3,00	3,00	4,00	4,00	3,00	5,00	3,00	3,00	3,00	5,00	3,00	4,00	4,00	4,00	3,00
491	0	53	2	2	2	36	10	1	53	91.67	58.33	37.5
492	1	53	2	3	1	30	20	1	54	83.33	50	50	2.68	-1.17	0.33	3,00	3,00	4,00	5,00	5,00	2,00	1,00	2,00	4,00	5,00	3,00	1,00	3,00	4,00	5,00	5,00	5,00	5,00	3,00	5,00	4,00	4,00	4,00	5,00	5,00	5,00	4,00	2,00	5,00	5,00	4,00	5,00	5,00
493	1	46	2	2	2	25	1	0	35	91.67	58.33	31.25	1.96	0.54	0.18	5,00	4,00	4,00	4,00	5,00	2,00	3,00	4,00	5,00	5,00	5,00	4,00	4,00	4,00	4,00	4,00	4,00	5,00	5,00	5,00	3,00	4,00	3,00	5,00	5,00	5,00	5,00	3,00	4,00	5,00	5,00	5,00	3,00
494	1	55	2	2	1	36	20	1	28	83.33	75	43.75	-0.65	-0.71	-1.29	4,00	3,00	3,00	4,00	5,00	2,00	1,00	3,00	4,00	3,00	3,00	3,00	3,00	3,00	4,00	3,00	1,00	2,00	3,00	3,00	3,00	4,00	1,00	5,00	4,00	4,00	3,00	5,00	2,00	4,00	2,00	2,00	5,00
495	0	54	2	2	2	35	5	1	40	83.33	75	12.5				4,00	3,00		3,00	5,00	5,00	1,00	5,00	4,00	2,00	4,00	4,00	4,00	5,00	4,00	3,00	3,00	3,00	5,00	4,00	3,00	4,00	1,00	5,00	4,00	1,00	3,00	5,00	3,00	5,00	1,00	2,00	5,00
496	1	48	2	2	1	20	8	1	55	83.33	66.67	75	-1.72	-0.31	-0.51	4,00	4,00	4,00	4,00	4,00	4,00	2,00	4,00	4,00	3,00	2,00	3,00	2,00	4,00	4,00	3,00	3,00	3,00	3,00	3,00	2,00	4,00	2,00	4,00	3,00	2,00	2,00	5,00	2,00	4,00	3,00	3,00	2,00
497	1	45	2	2	4	27	15	0	6	100	75	12.5	-0.4	1.37	0.93	5,00	5,00	4,00	5,00	5,00	5,00	1,00	3,00	5,00	5,00	2,00	4,00	2,00	5,00	5,00	3,00	4,00	4,00	4,00	4,00	4,00	4,00	4,00	5,00	4,00	4,00	4,00	5,00	3,00	4,00	4,00	3,00	4,00
498	1	47	2	2	1	30	15	1	12	91.67	41.67	68.75	-1.4	-0.31	-1.03	4,00	4,00	3,00	3,00	4,00	5,00	1,00	2,00	3,00	4,00	4,00	3,00	3,00	4,00	3,00	3,00	4,00	3,00	3,00	4,00	3,00	3,00	2,00	4,00	3,00	2,00	4,00	5,00	2,00	4,00	4,00	3,00	5,00
499	1	47	2	3	2	29	17	1	60	83.33	50	75	1.7	-0.01	1.17	3,00	5,00	4,00	5,00	5,00	3,00	3,00	3,00	4,00	3,00	5,00	3,00	5,00	5,00	5,00	5,00	5,00	5,00	5,00	5,00	4,00	5,00	5,00	5,00	5,00	5,00	5,00	5,00	5,00	5,00	3,00	3,00	1,00
500	1	41	2	2	1	16	13	1	8	83.33	91.67	31.25	-0.12	1.08	-0.69	4,00	5,00	4,00	4,00	4,00	5,00	2,00	3,00	4,00	4,00	5,00	5,00	4,00	5,00	4,00	2,00	4,00	4,00	4,00	4,00	2,00	4,00	3,00	5,00	4,00	4,00	3,00	4,00	2,00	5,00	4,00	3,00	5,00
501	1	43	2	3	2	20	20	1	146	83.33	50	37.5	0.41	0.59	-1.42	4,00	4,00	3,00	4,00	4,00	4,00	2,00	4,00	4,00	5,00	4,00	4,00	4,00	3,00	3,00	3,00	3,00	3,00	4,00	4,00	3,00	4,00	4,00	5,00	3,00	4,00	4,00	5,00	3,00	5,00	4,00	4,00	5,00
502	0	44	2		2	20	4	1	12	75	83.33	62.5
503	1	46	2	2	1	25	12	1	14	83.33	75	75	1.24	0.93	1.26	5,00	5,00	5,00	5,00	5,00	4,00	2,00	3,00	4,00	4,00	1,00	4,00	5,00	3,00	4,00	4,00	5,00	4,00	5,00	5,00	5,00	5,00	5,00	5,00	5,00	5,00	4,00	5,00	3,00	5,00	5,00	4,00	5,00
504	1	58	2	2	2	36	26	1	39	83.33	91.67	43.75	0.41	0.25	-0.43	4,00	4,00	4,00	4,00	2,00	5,00	1,00	4,00	4,00	4,00	4,00	3,00	5,00	4,00	4,00	4,00	4,00	4,00	4,00	3,00	4,00	4,00	1,00	5,00	4,00	3,00	3,00	5,00	4,00	5,00	4,00	4,00	3,00
505	1	43	2	2	2	20	5	1	103	75	58.33	25	-0.11	-0.82	-0.53	3,00	4,00	4,00	4,00	4,00	4,00	1,00	3,00	3,00	3,00	3,00	3,00	3,00	3,00	3,00	4,00	4,00	3,00	4,00	4,00	3,00	4,00	3,00	4,00	4,00	3,00	3,00	4,00	3,00	4,00	4,00	4,00	3,00
506	1	54	2	3	2	34	15	1	130	75	66.67	43.75	-0.92	1.36	0.06	5,00	5,00	5,00	4,00	5,00	3,00	1,00	4,00	4,00	5,00	3,00	4,00	5,00	5,00	4,00	4,00	1,00	4,00	4,00	3,00	5,00	4,00	1,00	5,00	4,00	3,00	3,00	5,00	2,00	4,00	2,00	2,00	4,00
507	0	43	2	3	2	16	17	1	23	66.67	50	56.25				5,00	5,00	3,00	3,00	5,00	5,00	2,00		5,00	4,00	2,00	4,00	4,00	5,00	3,00	2,00	4,00	5,00	5,00	5,00	3,00	5,00	4,00	4,00	5,00	4,00	1,00	5,00	4,00	4,00	4,00	5,00	5,00
508	1	42	1	2	2	8	8	0	18	91.67	58.33	100	-1.93	0.64	-2.92	5,00	4,00	4,00	4,00	3,00	1,00	1,00	2,00	2,00	5,00	2,00	2,00	3,00	5,00	2,00	3,00	3,00	2,00	2,00	2,00	2,00	2,00	3,00	5,00	3,00	2,00	1,00	5,00	1,00	4,00	3,00	3,00	3,00
509	1	38	2	3	2	14	9	0	5	83.33	83.33	25	-0.93	-0.81	-1.24	2,00	4,00	4,00	4,00	5,00	4,00	1,00	1,00	5,00	4,00	2,00	1,00	3,00	4,00	4,00	1,00	1,00	4,00	1,00	1,00	4,00	4,00	1,00	4,00	4,00	2,00	1,00	5,00	1,00	4,00	1,00	4,00	5,00
510	1	53	2	2	2	25	25	1	13	83.33	66.67	43.75	1.25	1.56	1.04	5,00	5,00	5,00	5,00	5,00	5,00	3,00	4,00	5,00	5,00	5,00	4,00	4,00	5,00	5,00	4,00	5,00	5,00	3,00	5,00	5,00	5,00	4,00	5,00	5,00	5,00	4,00	5,00	4,00	5,00	4,00	4,00	5,00
511	0	54	2	2	4	35	25	0	60	75	66.67	50
512	1	42	2	2	1	23	12	0	40	66.67	58.33	100	-1.66	0.36	0.31	5,00	5,00	3,00	4,00	4,00	5,00	1,00	2,00	4,00	4,00	1,00	4,00	3,00	4,00	3,00	3,00	4,00	4,00	3,00	4,00	3,00	4,00	4,00	4,00	4,00	1,00	2,00	5,00	2,00	4,00	3,00	3,00	5,00
513	0	44	2	2	2	25	5	0	60	75	75	75
514	1	42	2	2	1	21	15	0	50	83.33	50	50	-0.61	-0.88	-0.52	4,00	4,00	3,00	4,00	4,00	2,00	2,00	4,00	4,00	3,00	1,00	2,00	3,00	4,00	3,00	1,00	4,00	3,00	3,00	4,00	4,00	3,00	3,00	5,00	4,00	3,00	3,00	5,00	3,00	3,00	3,00	4,00	3,00
515	1	36	2	2	4	8	3	0	16	91.67	50	75	-0.33	0.73	-0.89	5,00	5,00	4,00	4,00	5,00	5,00	3,00	4,00	4,00	4,00	4,00	5,00	4,00	5,00	3,00	2,00	3,00	3,00	3,00	3,00	3,00	4,00	2,00	3,00	4,00	3,00	4,00	5,00	5,00	4,00	4,00	3,00	5,00
516	1	46	2	2	1	15	15	1	10	83.33	50	50	-0.18	-1.3	-1.84	3,00	4,00	2,00	4,00	5,00	5,00	3,00	3,00	3,00	3,00	4,00	3,00	3,00	3,00	3,00	3,00	3,00	3,00	3,00	3,00	3,00	3,00	3,00	4,00	4,00	4,00	3,00	4,00	3,00	3,00	3,00	3,00	3,00
517	1	45	1	4	1	19	17	1	25	75	58.33	25	0.27	-0.59	0.1	4,00	4,00	4,00	4,00	3,00	4,00	3,00	2,00	3,00	4,00	4,00	3,00	4,00	3,00	4,00	4,00	4,00	4,00	4,00	4,00	3,00	5,00	3,00	4,00	4,00	3,00	3,00	5,00	4,00	4,00	3,00	4,00	5,00
518	1	50	2	3	2	30	20	1	35	83.33	66.67	31.25	-0.36	0.91	1.2	5,00	5,00	4,00	5,00	5,00	4,00	1,00	4,00	5,00	5,00	3,00	4,00	3,00	3,00	4,00	5,00	5,00	4,00	4,00	5,00	4,00	4,00	4,00	4,00	4,00	3,00	3,00	5,00	2,00	4,00	4,00	5,00	5,00
519	1	39	2	2	2	15	10	1	96	100	75	0	1.4	1.25	1.55	5,00	5,00	4,00	5,00	5,00	5,00	1,00	5,00	5,00	4,00	3,00	4,00	5,00	5,00	5,00	5,00	5,00	5,00	4,00	5,00	5,00	5,00	5,00	5,00	5,00	5,00	3,00	5,00	4,00	5,00	5,00	4,00	5,00
520	1	46	2	2	3	7	3	1	71	75	50	56.25	0.52	1.51	1.24	5,00	5,00	4,00	5,00	5,00	5,00	4,00	5,00	5,00	5,00	3,00	5,00	4,00	5,00	5,00	4,00	4,00	5,00	5,00	4,00	4,00	5,00	3,00	5,00	5,00	4,00	4,00	5,00	3,00	5,00	4,00	3,00	5,00
521	1	41	2	2	2	10	8	1	31	83.33	75	100	0.17	1.04	-1.11	3,00	4,00	4,00	4,00	4,00	3,00	2,00	4,00	4,00	5,00	4,00	4,00	4,00	5,00	4,00	3,00	4,00	3,00	3,00	4,00	3,00	4,00	3,00	5,00	4,00	3,00	3,00	5,00	3,00	5,00	5,00	4,00	4,00
522	1	41	2	2	1	18	18	1	124	83.33	75	50	0.65	0.08	-0.97	3,00	3,00	3,00	5,00	4,00	2,00	1,00	4,00	4,00	4,00	4,00	4,00	4,00	4,00	3,00	3,00	4,00	4,00	4,00	4,00	3,00	4,00	4,00	4,00	4,00	3,00	3,00	5,00	3,00	5,00	4,00	4,00	5,00
523	1	40	1	2	1	14	11	1	11	83.33	66.67	50	-0.37	-0.13	-0.17	5,00	3,00	3,00	4,00	5,00	2,00	2,00	2,00	4,00	5,00	2,00	2,00	2,00	5,00	3,00	2,00	3,00	3,00	4,00	4,00	3,00	5,00	3,00	5,00	4,00	3,00	2,00	4,00	3,00	4,00	3,00	4,00	3,00
524	1	46	2	3	1	28	10	1	8	91.67	58.33	43.75	-0.17	0.52	-0.78	3,00	4,00	4,00	5,00	4,00	4,00	1,00	4,00	4,00	4,00	4,00	4,00	3,00	4,00	3,00	4,00	4,00	4,00	4,00	4,00	3,00	4,00	3,00	4,00	3,00	4,00	3,00	5,00	3,00	5,00	4,00	3,00	2,00
525	1	39	2	2	2	17	16	1	35	75	41.67	50	1.41	0.93	1.6	5,00	4,00	4,00	4,00	5,00	5,00	3,00	4,00	5,00	5,00	4,00	4,00	4,00	5,00	5,00	3,00	5,00	5,00	5,00	5,00	5,00	5,00	5,00	5,00	5,00	4,00	4,00	5,00	4,00	5,00	4,00	5,00	5,00
526	1	40	1	2	1	15	10	1	13	58.33	16.67	93.75	-1.05	-0.6	2.09	5,00	5,00	4,00	4,00	5,00	4,00	2,00	4,00	5,00	4,00	1,00	3,00	3,00	5,00	5,00	1,00	3,00	5,00	4,00	5,00	3,00	4,00	1,00	3,00	4,00	1,00	4,00	5,00	3,00	4,00	1,00	5,00	5,00
527	1	50	2	2	1	15	10	1	15	91.67	58.33	68.75	-0.29	0.05	-2.05	4,00	3,00	3,00	4,00	3,00	4,00	2,00	4,00	4,00	4,00	2,00	3,00	4,00	4,00	2,00	3,00	3,00	4,00	3,00	3,00	2,00	3,00	3,00	5,00	4,00	3,00	3,00	5,00	2,00	5,00	4,00	3,00	5,00
528	1	46	2	2	2	20	10	0	42	66.67	58.33	37.5	0.14	-0.06	2.3	5,00	5,00	4,00	4,00	5,00	5,00	4,00	4,00	5,00	3,00	3,00	4,00	3,00	5,00	5,00	3,00	5,00	5,00	5,00	4,00	5,00	5,00	1,00	4,00	5,00	3,00	5,00	5,00	2,00	5,00	3,00	5,00	5,00
529	1	49	2	2	1	30	19	1	120	83.33	66.67	62.5	-0.08	0.43	0.59	4,00	4,00	5,00	4,00	5,00	2,00	1,00	2,00	4,00	4,00	2,00	4,00	4,00	5,00	4,00	4,00	3,00	4,00	4,00	3,00	4,00	5,00	3,00	4,00	4,00	3,00	2,00	5,00	4,00	3,00	4,00	4,00	4,00
530	1	57	2	3	2	30	18	1	38	100	91.67	18.75	1.04	1.38	1.29	5,00	5,00	4,00	5,00	1,00	5,00	5,00	5,00	5,00	5,00	3,00	5,00	4,00	5,00	5,00	3,00	5,00	5,00	5,00	5,00	4,00	5,00	4,00	5,00	5,00	4,00	5,00	5,00	4,00	5,00	4,00	5,00	4,00
531	1	50	2	2	1	26	7	1	7	83.33	66.67	31.25	-1.93	-0.5	-0.33	5,00	4,00	2,00	4,00	3,00	5,00	2,00	3,00	4,00	4,00	1,00	3,00	4,00	3,00	3,00	3,00	4,00	3,00	3,00	5,00	3,00	3,00	3,00	4,00	3,00	3,00	3,00	5,00	2,00	3,00	3,00	2,00	4,00
532	1	52	2	2	4	30	20	1	119	83.33	66.67	6.25	-0.88	0.66	0.68	5,00	5,00	3,00	4,00	5,00	5,00	2,00	4,00	5,00	5,00	2,00	4,00	3,00	5,00	4,00	2,00	4,00	5,00	4,00	4,00	2,00	4,00	2,00	4,00	4,00	3,00	3,00	5,00	2,00	4,00	4,00	4,00	5,00
533	1	47	2	2	1	27	6	1	50	75	50	37.5	-1.22	0.07	-1.25	4,00	5,00	3,00	4,00	4,00	3,00	2,00	4,00	4,00	4,00	3,00	4,00	3,00	3,00	3,00	3,00	3,00	3,00	3,00	3,00	3,00	3,00	2,00	4,00	3,00	2,00	2,00	5,00	2,00	4,00	3,00	4,00	4,00
534	0		2	2	2	25	15		6	75	58.33	18.75				4,00	5,00	4,00	5,00	2,00	1,00	1,00	3,00	5,00	4,00	3,00	4,00	4,00	4,00	4,00	4,00	4,00	4,00	4,00	4,00	4,00	4,00	4,00	4,00	4,00	3,00	3,00	5,00	2,00	4,00	2,00	2,00
535	1	58	2	2	2	35	20	1	500	91.67	50	50	2.56	0.17	1.34	5,00	5,00	5,00	5,00	5,00	5,00	4,00	4,00	3,00	5,00	1,00	3,00	5,00	5,00	5,00	5,00	5,00	5,00	5,00	5,00	4,00	5,00	5,00	5,00	5,00	5,00	5,00	2,00	5,00	5,00	5,00	5,00	5,00
536	1	54	2	2	2	10	4	0	6	83.33	58.33	68.75	-2.65	-0.5	0.56	3,00	5,00	4,00	4,00	3,00	3,00	3,00	4,00	4,00	4,00	3,00	3,00	2,00	3,00	4,00	4,00	4,00	3,00	4,00	5,00	3,00	3,00	3,00	4,00	3,00	2,00	1,00	5,00	2,00	2,00	2,00	2,00	4,00
537	1	55	2	2	2	21	8	1	38	100	75	50	0.63	0.42	0.56	4,00	4,00	3,00	4,00	5,00	4,00	2,00	4,00	5,00	4,00	4,00	4,00	3,00	4,00	4,00	3,00	4,00	4,00	4,00	5,00	5,00	5,00	4,00	5,00	4,00	4,00	4,00	5,00	3,00	5,00	4,00	4,00	5,00
538	1	57	2	2	3	32	22	1	3	83.33	83.33	56.25	0.96	-0.7	1.37	4,00	4,00	4,00	5,00	5,00	4,00	4,00	4,00	5,00	4,00	4,00	3,00	3,00	4,00	5,00	2,00	4,00	5,00	5,00	5,00	3,00	5,00	3,00	4,00	5,00	3,00	3,00	2,00	3,00	4,00	3,00	5,00	5,00
539	1	47	2	3	2	29	6	0	9	83.33	75	0	0.65	-0.28	0.34	4,00	4,00	4,00	4,00	5,00	5,00	1,00	4,00	4,00	4,00	4,00	4,00	3,00	4,00	3,00	4,00	4,00	5,00	5,00	4,00	3,00	4,00	3,00	2,00	4,00	5,00	4,00	5,00	3,00	5,00	4,00	5,00	5,00
540	1	47	2	3	1	15	10	1	25	75	50	31.25	0.1	-0.16	-0.07	4,00	4,00	3,00	4,00	5,00	3,00	2,00	3,00	4,00	4,00	3,00	4,00	3,00	5,00	4,00	3,00	4,00	4,00	4,00	3,00	3,00	4,00	5,00	4,00	4,00	3,00	3,00	4,00	3,00	4,00	3,00	4,00	5,00
541	1	51	2	2	2	31	16	1	30	75	58.33	75	-1	-0.22	-0.3	4,00	4,00	4,00	4,00	3,00	4,00	3,00	5,00	4,00	4,00	2,00	4,00	4,00	4,00	4,00	4,00	4,00	4,00	4,00	3,00	3,00	3,00	3,00	3,00	3,00	4,00	3,00	4,00	2,00	3,00	4,00	3,00	3,00
542	1	51	2	3	2	32	22	1	425	83.33	50	56.25	-0.75	-0.06	0.21	4,00	4,00	3,00	3,00	5,00	5,00	1,00	2,00	5,00	4,00	2,00	3,00	1,00	5,00	3,00	3,00	5,00	5,00	3,00	3,00	3,00	4,00	4,00	5,00	4,00	4,00	4,00	5,00	2,00	4,00	4,00	3,00	5,00
543	1	38	2		3	20	5	1	80	100	58.33	37.5	0.47	-1.24	0.57	4,00	4,00	2,00	4,00	4,00	5,00	4,00	5,00	5,00	3,00	4,00	3,00	4,00	4,00	5,00	1,00	4,00	5,00	4,00	4,00	1,00	5,00	1,00	5,00	5,00	2,00	2,00	5,00	4,00	5,00	1,00	5,00	5,00
544	1	53	1	2	4	15	5	0	3	33.33	75	75	-1.06	-2.05	0.36	3,00	2,00	4,00	4,00	1,00	1,00	1,00	5,00	3,00	3,00	1,00	1,00	2,00	5,00	5,00	5,00	5,00	3,00	3,00	5,00	3,00	3,00	3,00	3,00	3,00	3,00	3,00	3,00	2,00	3,00	4,00	4,00	3,00
545	1	44	2	2	4	24	7	1	5	87.5	83.33	75	0.74	-0.03	1.14	5,00	4,00	4,00	5,00	4,00	5,00	4,00	5,00	5,00	4,00	3,00	3,00	5,00	5,00	5,00	5,00	5,00	5,00	3,00	5,00	1,00	5,00	5,00	4,00	5,00	4,00	5,00	5,00	3,00	5,00	2,00	5,00	5,00
546	1	37	2	2	3	14	14	0	5	75	75	62.5	-1.34	-0.64	0.51	3,00	4,00	4,00	4,00	4,00	5,00	2,00	2,00	4,00	3,00	4,00	3,00	2,00	3,00	4,00	3,00	4,00	4,00	4,00	4,00	4,00	4,00	1,00	4,00	4,00	1,00	4,00	5,00	2,00	3,00	4,00	3,00	4,00
547	1	43	2	3	2	19	9	1	75	100	58.33	43.75	0.76	0.29	-0.08	4,00	4,00	4,00	4,00	5,00	4,00	2,00	5,00	4,00	4,00	4,00	4,00	4,00	4,00	4,00	4,00	4,00	4,00	4,00	4,00	4,00	4,00	4,00	5,00	4,00	4,00	4,00	5,00	4,00	4,00	4,00	4,00	5,00

## Sheet: variables
ID
Subgroup		0 = used in all analyses	1 =individuals with no missing values in relevant variables - correlation and mediation analyses only use these data
Age
Gender		1 = male	2 = female
Education		1 = Secondary Education	2 = Tetriary Education (BA, Bsc, MA, Msc, undivided)	3 = Postgraduate Education / Specialized Training	4 = Doctoral Degree
Settlement type		1 =Village	2 = City	3 City with countly rights	4 County seat	5 Capital
Workexp
Leadexp
Position		0 = Middle Manager		1 = Senior Manager
Subordinates
Community	COPSOQ - Sense of Community
Trust	COPSOQ - Mutual Trust between employees
Burnout	COPSOQ - Burnout
EIO	AES - EI-Other
EIP	AES - EI-Positivity
EIS	AES - EI-Self
AES1
AES2
AES3
AES4
AES5
AES6
AES7
AES8
AES9
AES10
AES11
AES12
AES13
AES14
AES15
AES16
AES17
AES18
AES19
AES20
AES21
AES22
AES23
AES24
AES25
AES26
AES27
AES28
AES29
AES30
AES31
AES32
AES33
